# Supplementary material for: A Rho GTPase-effector ensemble governs cell migration behavior
Source: Nat Commun. 2025 Oct 31;16:9637. doi: 10.1038/s41467-025-64635-0 (PMC12579213; doi:10.1038/s41467-025-64635-0)
Supplement: Supplementary file 3 — Supplementary Data 1 [file 41467_2025_64635_MOESM3_ESM.xlsx]

## Sheet: Oligo
Construsts		Oligos
CRIBPAK1	Forward	5’ ATCCTCGAGGCCACCATGAAGAAAGAGAAAGAGCGGCCAGAG3’
(69-108)	Reverse	5' GATCGGATCCCCAGCTGACTTATCTGTAAAGCTC3'
CRIBPAK2	Forward	5' GATCCTCGAGGCCACCATGAAGGAACGGCCAGAAATTTCTCCTC 3'
(69-94)	Reverse	5' GATCGGATCCCCTCCAGTAACAGCATCAAAGCCAACATG3'
CRIBPAK3	Forward	5' GATCCTCGAGGCCACCATGAAAGAGCGCCCAGAGATCTCTCTTC 3'
(65-89)	Reverse	5' GATCGGATCCCCCCCGGTGACTGCATCAAACCCCAC 3'
CRIBPAK4	Forward	5' GATCCTCGAGGCCACCATGGAGATCTCCGCGCCGTCCAAC 3'
(10-55)	Reverse	5' GATCGGATCCCCGTCGACGAGGGGCTTGGGCCGG 3'
CRIBPAK6	Forward	5' GATCCTCGAGGCCACCATGGAGATCTCAGCGCCACAGAACTTC 3'
(11-55)	Reverse	5' GATCGGATCCCCGTCCACCACGGGCTTGGGGCGC 3'
CRIBPAK7	Forward	5' GATCCTCGAGGCCACCATGGAAATATCTGGCCCGTCCAACTTTG 3'
(11-55)	Reverse	5’ GATCGGATCCCCGTCCACCATAGGCTTTGGCCTGTTG 3’
RBDMRCKα	Forward	5’ GATCCTCGAGGCCACCATGATTTCTAATCCAACTAATTTTAATCAC 3’
(1558-1593)	Reverse	5' GATCGGATCCCCTGTCCGACTTTCCTGAGGCCGAG 3'
RBDMRCKβ	Forward	5' GATCCTCGAGGCCACCATGATATCCAACCCAACCAACTTCAACC 3'
(1583-1619)	Reverse	5' GATCGGATCCCCCCTTTCCTCCTGGGAGGGGGG 3'
CRIBWASP	Forward	5’ GATCCTCGAGGCCACCATGAAGAAGAGAATCAGCAAAGCTG 3’
(230-287)	Reverse	5' GATCGGATCCCCAGAGGTCTCGGCGTCGGTGAG 3'
CRIBNWASP	Forward	5’ GATCGCTAGCCACCATGATAGGAACACCAAGCAATTTCCAGCAC 3’
(203-239)	Reverse	5' GATCGAATTCCACACATATCGAAAAGATTCTTCAATTC 3'
RBDROCK1	Forward	5' GATCCTCGAGGCCACCATGAAAGATCACACTGTTAGTCGGCTTG 3'
(934-1015)	Reverse	5' GATCGGATCCCCAAAATCTTTTCGATTCATTATTTCTGC 3'
RBDROCK2	Forward	5' GATCCTCGAGGCCACCATGAAAGATGCTACAATTGCTTCTCTTGA 3'
(964-1045)	Reverse	5' GATCGGATCCCCTTTTCGATTCATGATCTCAGCCAAC 3'
RBDDIAPH1	Forward	5’ GATCGCTAGCCACCATGAAGCCCAATTCTGCTCATAGAAATTC 3’
(63-260)	Reverse	5’ GATCGAATTCCAGCTGCATCAATCATCATGTTGGGAAC 3’
RBDDIAPH2	Forward	5’ GATCGCTAGCCACCATGCCTGCAGCTCAGCCATTATATGATG 3’
(88-272)	Reverse	5' GATCGAATTCCCATCATGTTGGGTTGTTTGGGGTC 3'
RBDDIAPH3	Forward	5’ GATCGCTAGCCACCATGTCAGAGAATGAACTCTTAGAACTTTTTG 3’
(118-287)	Reverse	5' GATCCCGCGGATCTGTCATCATATTGGGGTGTCTG 3'
RBDFMNL2	Forward	5’ GATCCTCGAGGCCACCATGCTGCCGATGCCAGAGCCAGGTGA 3’
(23-276)	Reverse	5' GATCCCGCGGGACAAGACAAACGGCTGCCAACAG 3'
RBDFMNL3	Forward	5' GATCCTCGAGGCCACCATGCCGATGCCTGAGCCCTGTGAGCT 3'
(27-278)	Reverse	5' GATCCCGCGGCAAACACACAGCTGCCAGAAGCTC 3'
RBDDAAM1	Forward	5' GATCCTCGAGGCCACCATGGAACTGGTGGATGAACTGGACCTC 3'
(45-233)	Reverse	5' GATCCCGCGGAACCAGGCACACGGCGCCCAAGAT 3'
RBDDAAM2	Forward	5' GATCCTCGAGGCCACCATGGAGTGGTGGATGAATTGGATCTC 3'
(41-229)	Reverse	5' GATCCCGCGGCACGAGGCACACAGCACCCAGGAT 3'
Rac1F37A	Forward	5’ CTCAAGCTTCGAATTCTATGCAGGCCATCAAGTGT 3’
(1-37)	Reverse	5’ AGCGACAGTAGGGATATATTCTCCAGG 3’
Rac1F37A	Forward	5’ ATCCCTACTGTCGCTGACAATTATTCTGCCAAT 3’
(33-192)	Reverse	5’ GTCGACTGCAGAATTCTTACAACAGCAGGCATTTTC 3’
Rac1F37A	Forward	5’ ATCCCTACTGTCGCTGACAATTATTCTGCCAAT 3’
(33-182)	Reverse	5’ GTCGACTGCAGAATTCCACGGGAGGCGGGCAGAG 3’
Rac1F37W	Forward	5’ CTCAAGCTTCGAATTCTATGCAGGCCATCAAGTGT 3’
(1-37)	Reverse	5’ CCAGACAGTAGGGATATATTCTCCAG 3’
Rac1F37W	Forward	5’ ATCCCTACTGTCTGGGACAATTATTCTGCCAAT 3’
(33-192)	Reverse	5’ GTCGACTGCAGAATTCTTACAACAGCAGGCATTTTC 3’
Rac1F37W	Forward	5’ ATCCCTACTGTCTGGGACAATTATTCTGCCAAT 3’
(33-182)	Reverse	5’ GTCGACTGCAGAATTCCACGGGAGGCGGGCAGAG 3’
eGFP	Forward	5' GCCATAGCTAGCGTGAGCAAGGGCGAGG 3'
	Reverse	5' GCCATAGGCGCGCCCCTTGTACAGCTCGTCCATGC 3'
ROCK1	Forward	5' TACCGAGCTCGGATCCCGTAAATFFFTTCAACGCCG 3'
(Letf arm)	Reverse	5'CCTTGCTCACGCTAGCCATGTTGCTGCTGCTGTGACAATGCCCTCTTACCAGCACCAGCA 3'
ROCK1	Forward	5' TGTACAAGGGGCGCGCCATGTCGACTGGGGACGTTTT 3'
(Right arm)	Reverse	5' AGATGCATGCCTCGAGCCTGGTCAGGGATGCTTACAACA 3'
PX458-ROCK1_KI	Forward	5' CACCCAACCAACTTCCTCCGCGGT 3'
	Reverse	5' AAACACCGCGGAGGAAGTTGGTTG 3'
PX458-ROCK1_KO	Forward	5' CACCCCGATTTGGGATCCCGCAGC 3'
	Reverse	5' AAACGCTGCGGGATCCCAAATCGG 3'
PX458-ROCK2_KO	Forward	5' CACCCCGGGCATTTTCCCCGTCGG 3'
	Reverse	5' AAACCCGACGGGGAAAATGCCCGG 3'
PX458-FMNL2_KO	Forward	5' CACCCCGCCGACATGGGCAACGCA 3'
	Reverse	5' AAACTGCGTTGCCCATGTCGGCGG 3'
PX458-FMNL3_KO	Forward	5' CACCTGCCGGGCGGCAGCAACAAC 3'
	Reverse	5' AAACGTTGTTGCTGCCGCCCGGCA 3'
PX458-Rac1_KO	Forward	5' CACCATTTAAGATACTTACACAGT 3'
	Reverse	5' AAACACTGTGTAAGTACTTAAAT 3'
Rac1 gRNA	Forward	5’ CACCATTTAAGATACTTACACAGT 3’
	Reverse	5’ AAACACTGTGTAAGTATCTTAAAT 3’
