# Supplementary material for: A Rho GTPase-effector ensemble governs cell migration behavior
Source: Nat Commun. 2025 Oct 31;16:9637. doi: 10.1038/s41467-025-64635-0 (PMC12579213; doi:10.1038/s41467-025-64635-0)
Supplement: Supplementary file 6 — Source Data [file 41467_2025_64635_MOESM6_ESM.zip]

Archive with 2 entries (2 files):
- sd2.xlsx
- sd1.xlsx
