# Supplementary material for: A Rho GTPase-effector ensemble governs cell migration behavior
Source: Nat Commun. 2025 Oct 31;16:9637. doi: 10.1038/s41467-025-64635-0 (PMC12579213; doi:10.1038/s41467-025-64635-0)
Supplement: Supplementary file 6 — Source Data [file 41467_2025_64635_MOESM6_ESM.zip › sd2.xlsx]

## Sheet: Supplementary Fig 1
	1c											1d					1f			1e					1h
	Dose-dependent condensate number											Half-maximal (sec)					# of condensate / cell			# of condensate		# of condensate			Fluorescence intensity
		50nM			100nM							50nM	100nM	500nM			Rap	Rap + FK506		CFP intensity	condensate numbers	RFP intensity	condensate numbers		sec	Mean	SD	N
	sec	Mean	SD	N	Mean	SD	N	Mean	SD	N		361.537	152.09	185.113			61	0		228.677	26	56.821	33		1	0.002128	0.004823	16
	0	0	0	15	0	0	13	1	0	11		272.711	214.703	158.039			82	0		233.791	35	72.827	35		2	0.002602	0.004446	16
	60	0.4	0.828079	15	6.06667	9.44508	13	11.4545	3.5989	11		382.555	155.392	292.355			62	1		300.509	52	121.211	26		3	0.002918	0.005209	16
	120	4.4	6.96727	15	16.7333	16.0778	13	29.7273	5.23292	11		725.413	218.41	127.608			46	0		310.659	20	161.026	40		4	0.003123	0.004928	16
	180	10.2	12.1667	15	28.5333	20.7325	13	47.0909	5.63666	11		443.362	208.152	96.0546			63	0		329.064	27	163.765	27		5	0.003205	0.005214	16
	240	18.7333	18.1599	15	37	21.9447	13	55.8182	6.45378	11		671.173	472.655	130.243			49	2		330.401	33	168.93	52		6	0.003556	0.005419	16
	300	26.8667	20.9519	15	43.1333	21.7744	13	58.3636	5.49921	11		256.833	143.063	117.417			39	0		365.305	54	180.696	63		7	0.003372	0.006215	16
	360	34.7333	25.0755	15	44.4667	22.7749	13	61.2727	6.04392	11		487.259	315.059	204.962			32	0		380.908	54	231.859	75		8	0.004081	0.007167	16
	420	39.6667	26.1005	15	47.5333	20.6324	13	61.9091	5.99311	11		561.978	264.547	168.645			21	0		398.618	75	276.774	20		9	0.004352	0.006632	16
	480	44.2667	26.0781	15	48.8	18.2295	13	62.5455	6.29771	11		672.129	208.929	75.8316			32	0		465.094	63	302.743	54		10	0.004097	0.006175	16
	540	47.6667	24.1237	15	52.8	18.7396	13	60.7273	5.60372	11		245.828	209.264	59.2848			24	0		479.094	56	303.416	54		11	0.005874	0.006972	16
	600	50.8667	25.6038	15	49.4667	15.9323	13	62.1818	5.7585	11		170.936	124.21				46	0		493.685	39	323.381	63		12	0.005161	0.007405	16
												331.326	171.635				61	2		531.122	67	352.482	51		13	0.004228	0.006773	16
												287.052					66	3		563.363	40	390.374	57		14	0.004389	0.006842	16
												387.421					54	1		566.846	63	410.965	39		15	0.004932	0.006936	16
																	49	0		656.817	57	428.616	85		16	0.005832	0.006886	16
																	65	3		706.233	48	442.89	67		17	0.006028	0.008294	16
																	37	2		723.809	80	494.293	48		18	0.005598	0.007936	16
																	97	1		755.774	51	527.785	56		19	0.005912	0.008504	16
																	66	1		835.772	86	644.634	86		20	0.006659	0.008791	16
																				864.156	98	720.475	80		21	0.006394	0.00779	16
																				918.515	85	867.171	98		22	0.006898	0.009477	16
																									23	0.006119	0.009665	16
																									24	0.006859	0.008607	16
																									25	0.005786	0.008317	16
																									26	0.006889	0.009343	16
																									27	0.006186	0.008301	16
																									28	0.006179	0.008865	16
																									29	0.006341	0.00866	16
																									30	0.00584	0.007114	16
																									31	0.005525	0.007718	16
																									32	0.005464	0.005986	16
																									33	0.005916	0.008444	16
																									34	0.00519	0.007895	16
																									35	0.00623	0.009575	16
																									36	0.006414	0.007783	16
																									37	0.005553	0.007218	16
																									38	0.005287	0.0073	16
																									39	0.00558	0.007066	16
																									40	0.005213	0.008239	16
																									41	0.005422	0.007943	16
																									42	0.005707	0.007946	16
																									43	0.006862	0.009143	16
																									44	0.006235	0.00793	16
																									45	0.00671	0.008375	16
																									46	0.007066	0.009402	16
																									47	0.006792	0.008469	16
																									48	0.007098	0.007713	16
																									49	0.005641	0.007961	16
																									50	0.00647	0.007545	16
																									51	0.005523	0.006909	16
																									52	0.006554	0.007351	16
																									53	0.007631	0.009312	16
																									54	0.007224	0.009791	16
																									55	0.006741	0.009329	16
																									56	0.00698	0.008972	16
																									57	0.005589	0.006748	16
																									58	0.005036	0.00767	16
																									59	0.006383	0.00788	16
																									60	0.005825	0.007747	16
																									61	0.005674	0.007969	16
																									62	0.005997	0.007681	16
																									63	0.006663	0.007905	16
																									64	0.005161	0.007183	16
																									65	0.005419	0.007055	16
																									66	0.006002	0.007125	16
																									67	0.006478	0.00829	16
																									68	0.006076	0.008856	16
																									69	0.006074	0.007898	16
																									70	0.005711	0.006609	16
																									71	0.005381	0.006183	16
																									72	0.0061	0.008541	16
																									73	0.005978	0.008388	16
																									74	0.005277	0.007993	16
																									75	0.005151	0.00718	16
																									76	0.005083	0.006957	16
																									77	0.004726	0.005623	16
																									78	0.005275	0.007177	16
																									79	0.005294	0.008266	16
																									80	0.00554	0.009017	16
																									81	0.004577	0.006519	16
																									82	0.00537	0.00742	16
																									83	0.005125	0.008546	16
																									84	0.00508	0.007662	16
																									85	0.005229	0.007014	16
																									86	0.005011	0.006775	16
																									87	0.005356	0.007548	16
																									88	0.004618	0.006261	16
																									89	0.006664	0.007692	16
																									90	0.005628	0.008807	16
																									91	0.006021	0.007485	16
																									92	0.006216	0.008784	16
																									93	0.005342	0.00814	16
																									94	0.00517	0.007211	16
																									95	0.005315	0.006418	16
																									96	0.004774	0.006938	16
																									97	0.005048	0.008569	16
																									98	0.005205	0.007163	16
																									99	0.004866	0.006756	16
																									100	0.004702	0.006595	16
																									101	0.005529	0.006782	16
																									102	0.004913	0.006942	16
																									103	0.005053	0.006225	16
																									104	0.005574	0.007948	16
																									105	0.005338	0.007044	16
																									106	0.005733	0.00755	16
																									107	0.005425	0.00634	16
																									108	0.004826	0.007452	16
																									109	0.005233	0.007864	16
																									110	0.005462	0.008272	16
																									111	0.005769	0.008889	16
																									112	0.00571	0.007648	16
																									113	0.005641	0.007464	16
																									114	0.005251	0.006839	16
																									115	0.005928	0.008785	16
																									116	0.005888	0.00855	16
																									117	0.006552	0.009118	16
																									118	0.005558	0.009688	16
																									119	0.005793	0.009328	16
																									120	0.005683	0.008404	16

## Sheet: Supplementary Fig 4
	4b
	1.efficiency	Pak1	Pak2	Pak3	Pak4	Pak6	Pak7	WASP	NWASP	MRCKa	MRCKb	ROCK1	ROCK2	DIAPH1	DIAPH2	DIAPH3	FMNL2	FMNL3	DAAM1	DAAM2
	Rac1	99	99	99	99	99	99	99	99	99	99	97	29	99	99	27	0	0	84	99
	Rac3	99	99	99	99	99	99	99	99	99	99	90	68	99	99	41	0	0	90	99
	Rac2	99	99	99	99	99	99	99	99	99	99	65	24	56	99	25	0	0	99	99
	RhoG	0	0	0	0	0	0	0	0	0	0	0	0	24	91	35	99	40	0	0
	Cdc42	99	99	99	99	99	99	99	99	99	99	32	13	30	99	40	99	78	66	99
	RhoJ/TCL	99	99	99	99	99	99	99	99	80	43	39	0	0	0	0	0	0	0	0
	RhoQ/TC10	99	99	99	99	99	99	99	99	89	99	39	0	0	0	0	0	0	0	0
	RhoH	0	0	0	0	0	0	0	0	0	0	0	0	17	0	0	36	0	0	0
	RhoA	0	0	0	0	0	0	0	0	0	0	99	99	99	99	99	98	0	99	99
	RhoC	0	0	0	0	0	0	0	0	0	0	89	78	99	99	78	90	57	84	99
	RhoB	0	0	0	0	0	0	0	0	0	0	98	68	99	99	89	0	0	99	99
	Rho6	0	0	0	0	0	0	0	0	0	0	0	0	50	0	0	0	0	0	0
	Rho7	0	0	0	0	0	0	0	0	0	0	0	0	16	0	0	0	0	0	0
	RhoD	0	0	0	0	0	0	0	0	0	0	99	86	99	99	99	63	99	0	99
	RhoF	0	0	0	0	0	0	0	0	0	0	78	0	99	99	99	52	0	0	99
	2.SNR	Pak1	Pak2	Pak3	Pak4	Pak6	Pak7	WASP	NWASP	MRCKa	MRCKb	ROCK1	ROCK2	DIAPH1	DIAPH2	DIAPH3	FMNL2	FMNL3	DAAM1	DAAM2
	Rac1	0.77	0.85	0.83	0.84	0.85	0.62	0.62	0.28	0.37	0.3	0.65	0.39	0.89	0.93	0.52	0	0	0.65	0.69
	Rac3	0.79	0.78	0.76	0.53	0.89	0.66	0.61	0.22	0.36	0.54	0.76	0.54	0.61	0.93	0.48	0	0	0.56	0.92
	Rac2	0.68	0.79	0.75	0.18	0.29	0.23	0.22	0.22	0.16	0.19	0.19	0.37	0.31	0.9	0.46	0	0	0.49	0.28
	RhoG	0	0	0	0	0	0	0	0	0	0	0	0	0.27	0.57	0.54	0.76	0.42	0	0
	Cdc42	0.63	0.64	0.65	0.65	0.6	0.72	0.58	0.2	0.4	0.58	0.2	0.22	0.3	0.81	0.32	0.9	0.83	0.49	0.49
	RhoJ/TCL	0.73	0.74	0.72	0.34	0.7	0.34	0.35	0.15	0.13	0.44	0.23	0	0	0	0	0	0	0	0
	RhoQ/TC10	0.58	0.61	0.6	0.48	0.38	0.62	0.57	0.17	0.28	0.29	0.22	0	0	0	0	0	0	0	0
	RhoH	0	0	0	0	0	0	0	0	0	0	0	0	0.21	0	0	0.14	0	0	0
	RhoA	0	0	0	0	0	0	0	0	0	0	0.71	0.47	0.35	0.56	0.27	0.42	0	0.71	0.78
	RhoC	0	0	0	0	0	0	0	0	0	0	0.32	0.21	0.14	0.42	0.46	0.34	0.58	0.48	0.25
	RhoB	0	0	0	0	0	0	0	0	0	0	0.26	0.23	0.26	0.61	0.2	0	0	0.7	0.79
	Rho6	0	0	0	0	0	0	0	0	0	0	0	0	0.31	0	0	0	0	0	0
	Rho7	0	0	0	0	0	0	0	0	0	0	0	0	0.18	0	0	0	0	0	0
	RhoD	0	0	0	0	0	0	0	0	0	0	0.11	0.14	0.34	0.66	0.35	0.25	0.7	0	0.81
	RhoF	0	0	0	0	0	0	0	0	0	0	0.28	0	0.3	0.59	0.29	0.36	0	0	0.16

## Sheet: Supplementary Fig 5
	5c					5d					5g					5i								5k
	Cell area		Solidity			Cell area		Solidity			Circularity		Solidity				Frequency (%)								Protein interaction index (PI)
	H9	ROCK1/2-/-	H9	ROCK1/2-/-		H9	FMNL2/3-/-	H9	FMNL2/3-/-		Rac1Q61L		Rac1Q61L				H9			F2/3 KO					Rac1	Rac1 5 a.a. mt	Cdc42	Cdc42 5. a.a. mt
	1102.23	15606.6	0.473	0.246		1796.42	1992.41	0.352	0.751		H9	ROCK1/2-/-	H9	ROCK1/2-/-		Morphology	Mean	SD	N	Mean	SD	N		FMNL	0	0.177778	1	0.254545
	1065.08	3436.54	0.435	0.469		2426.14	9079.11	0.334	0.921		0.187	0.318	0.706	0.822		elongated	38.246	9.17511	77	14.8185	5.24499	120		ROCK	1	0	0.252874	0.028866
	1720.51	5203.24	0.464	0.193		2757.93	7727.93	0.302	0.707		0.319	0.255	0.805	0.626		Filopodia	27.1875	13.5182	77	15.2833	8.54099	120
	5563.61	5157.11	0.596	0.328		1697.11	1548.81	0.729	0.808		0.443	0.071	0.95	0.666		Lamellipodia	11.3192	4.52019	77	32.1332	8.62089	120
	1993.84	3121.33	0.507	0.415		1768.47	1766.83	0.92	0.846		0.719	0.271	0.921	0.654		Combined	23.2474	13.1849	77	37.7651	6.77614	120		Raw data	Protein interaction index (PI)
	2189.67	13821.5	0.482	0.718		1945.05	1587.28	0.432	0.619		0.238	0.206	0.808	0.739											Pak1	Pak2	Pak3	Pak4	Pak6	Pak7	WASP	NWASP	MRCKa	MRCKb	ROCK1	ROCK2	DIAPH1	DIAPH2	DIAPH3	FMNL2	FMNL3	DAAM1	DAAM2
	1585.35	2743.08	0.496	0.448		1617.21	3264.01	0.257	0.665		0.688	0.117	0.83	0.569										Rac1	0.987179	1	1	1	1	0.861111	1	0.482759	0.925	0.517241	1	1	1	1	1	0	0	1	1
	1143.75	3925.5	0.607	0.567		2847.7	1736.9	0.363	0.856		0.605	0.171	0.838	0.82										Cdc42	0.807692	0.752941	0.783133	0.77381	0.705882	1	0.935484	0.344828	1	1	0.101507	0.252874	0.102145	0.870968	0.911681	1	1	0.592308	0.710145
	2198.24	1957.37	0.442	0.588		1926.64	10083.7	0.539	0.411		0.395	0.054	0.76	0.563										Racmt	0.987179	0.858824	0.60241	0.202381	0.4	0.291667	0.403226	0.551724	0.45	0.448276	0	0	0.0578822	0.72043	0	0.177778	0.0333642	0.545055	0.971014
	3672.99	2544.73	0.514	0.425		3100.25	4055.51	0.434	0.67		0.153	0.155	0.796	0.688										Cdc42mt	1	0.705882	0.421687	0.190476	0.341176	0.444444	0.370968	1	0.475	0.37931	0.028866	0	0.0858018	0.548387	0	0.254545	0	0	0.304348
	3903.28	3121.33	0.46	0.52		5382.03	5987.74	0.508	0.468		0.344	0.072	0.933	0.617
	6289.3	7889.43	0.496	0.278		1630.36	4541.53	0.399	0.447		0.36	0.078	0.894	0.838
	2355.42	13115.7	0.373	0.258		1744.79	3815.14	0.495	0.795		0.359	0.167	0.689	0.667
	3720.39	7926.34	0.662	0.611		1724.08	11258	0.476	0.645		0.528	0.046	0.827	0.587
	2477.46	1366.93	0.529	0.661		1777.02	6593.13	0.792	0.438		0.304	0.208	0.859	0.677
	4463.23	1377.69	0.807	0.731		1014.12	2034.83	0.567	0.867		0.361	0.068	0.715	0.581
	5260.19	2595.47	0.504	0.591		1595.83	2624.1	0.609	0.444		0.518	0.379	0.969	0.832
	3777.04	6256.5	0.407	0.143		985.187	4856.88	0.12	0.625		0.363	0.222	0.95	0.881
	1660.33	3759.43	0.66	0.563		1514.94	2020.03	0.093	0.739		0.298	0.044	0.903	0.692
	5746.84	8630.56	0.592	0.321		1205.84	2228.18	0.461	0.677		0.516	0.064	0.822	0.595
	1924.91	3319.68	0.451	0.545		1317.31	7908.13	0.38	0.29		0.435	0.117	0.743	0.794
	894.629	3613.36	0.725	0.712		2136.44	2079.22	0.715	0.694		0.203	0.079	0.813	0.772
	1494.91	5988.96	0.558	0.5		1574.79	2059.82	0.831	0.868		0.198	0.135	0.907	0.739
	5155.97	16357	0.55	0.786		1105.87	2544.19	0.363	0.614		0.374	0.254	0.842	0.896
	5561.09	10578.7	0.498	0.613		2375.17	2832.91	0.793	0.828		0.395	0.288	0.533	0.873
	7783.37	3694.86	0.708	0.225		5946.64	1864.16	0.42	0.511		0.407	0.117	0.69	0.796
	3571.45	5333.94	0.614	0.153		2814.16	2943.07	0.533	0.86		0.636	0.086	0.855	0.766
	3898.58	7125.24	0.561	0.331		1400.51	10315.9	0.485	0.464		0.237	0.059	0.762	0.534
	3904.63	8727.42	0.642	0.505			3023.63		0.685		0.413	0.075	0.914	0.716
	4337.66	13411	0.496	0.74							0.538	0.08	0.766	0.652
	2828.96	5266.28	0.479	0.272							0.197	0.12	0.76	0.641
	4373.8	18723.4	0.368	0.779							0.645	0.299	0.946	0.873
	2696.83	2627.76	0.764	0.528							0.331	0.167	0.766	0.851
	2785.42	16941.3	0.584	0.389
	2304.15	11041.5	0.603	0.233
		19732		0.697
		9714.57		0.525
		6048.92		0.352
		4901.87		0.459
		14651.8		0.32
		18601.9		0.318
		10039		0.338
		4703.52		0.393
		18037.6		0.292
		12669.8		0.29
		2501.68		0.614
		3087.5		0.347
		1961.98		0.546
		4362.18		0.477
		4117.7		0.722
		16235.5		0.137
		2158.79		0.651
		5801.37		0.205
		6273.41		0.252

## Sheet: Supplementary Fig 6
	6b					6f			6h						6j
	Cell area		Circulairty			Directionaltiy			Cell area			Aspect ratio			Aspect ratio
	Tiam1	Fgd1	Tiam1	Fgd1		Tiam1	Fgd1		Fgd1	ITSN1		Fgd1	ITSN1		Fgd1	Fgd1 with Y27632
	2337.26	2137.9	0.329	0.128		0.037208	0.036566		2137.9	1283.28		1.321	1.678		1.321	2.873
	1553.24	1479.45	0.236	0.193		0.047691	0.051933		1479.45	1488.36		1.406	2.27		1.406	4.818
	2035.86	2173.36	0.413	0.19		0.048172	0.063645		2173.36	1158.55		1.491	2.391		1.491	2.235
	1777.32	2082.26	0.285	0.135		0.053225	0.064013		2082.26	1169.98		1.498	1.764		1.498	3.762
	2012.66	999.523	0.319	0.098		0.0549	0.073307		999.523	2345.67		1.669	1.847		1.669	2.235
	1404.64	2230.86	0.349	0.203		0.056698	0.088285		2230.86	1528.7		1.679	2.364		1.679	2.897
	2660.52	1462.97	0.455	0.12		0.063392	0.089627		1462.97	1394.56		1.824	1.957		1.824	1.928
	2209	1622	0.36	0.182		0.074944	0.096478		1622	1191.83		1.867	1.394		1.867	1.769
	2788.95	2109.32	0.231	0.115		0.076202	0.096795		2109.32	1479.28		1.886	2.761		1.886	4.512
	2477.12	2170.68	0.231	0.32		0.092071	0.100401		2170.68	1123.58		2.188	4.483		2.188	2.257
	2397.11	1653.26	0.169	0.079		0.093467	0.118323		1653.26	1419.27		2.228	1.17		2.228	2.053
	1595.61	2125.79	0.188	0.104		0.095093	0.141454		2125.79	990.613		2.297	4.049		2.297
	1390.86	2174.37	0.493	0.243		0.101878	0.14351		2174.37	1573.58		2.429	3.294		2.429
	1870.28	1361.61	0.503	0.079		0.107095	0.17585		1361.61	926.231		2.642	4.049		2.642
	2012.16	2068.47	0.279	0.096		0.10747	0.190482		2068.47	2407.36		2.656	1.826		2.656
	1588.21	1701.84	0.173	0.368		0.107825	0.209458		1701.84	1645.19		2.968	3.993		2.968
	3235.93	1341.27	0.25	0.15		0.108542	0.222869		1341.27	1604.51		3.043	2.474		3.043
	1819.85	1484.99	0.157	0.171		0.10875	0.234443		1484.99	2004.93		3.058	4.756		3.058
	2539.99	758.635	0.261	0.128		0.116566	0.255686		758.635	1072.65		3.059	1.407		3.059
	2463.34	1758.16	0.149	0.178		0.132728	0.267998		1758.16	2556.97		3.167	1.878		3.167
	2218.58	1653.77	0.233	0.208		0.144153	0.282234		1653.77	2540.49		3.255	1.705		3.255
	2089.82	2679.68	0.234	0.208		0.149231	0.290904		2679.68	497.24		3.689	7.635		3.689
	2502.84	2492.59	0.221	0.121		0.162748	0.293267		2492.59	1969.29		3.903	2.475		3.903
	1447.51	1681.84	0.217	0.175		0.166378	0.294242		1681.84	2057.88		3.971	1.783		3.971
	1612.08	1529.21	0.404	0.288		0.16896	0.301318		1529.21	959.851		4.057	6.288		4.057
	3089.51	951.11	0.136	0.192		0.169786	0.318931		951.11	895.132		4.369	2.711		4.369
	1621.49	930.097	0.358	0.099		0.175573	0.326781		930.097	1410.53		4.778	3.523		4.778
	2501.83	1135.68	0.194	0.291		0.237984	0.326781		1135.68	1697.14		4.94	2.239		4.94
	1958.7	1357.41	0.35	0.122		0.248268	0.335776		1357.41	2511.25		5.543	2.176		5.543
	3288.37	2666.23	0.416	0.137		0.262428	0.35275		2666.23			5.548			5.548
	1296.05	1437.93	0.477	0.266					1437.93			5.624			5.624
	2138.06	1247.81	0.235	0.287					1247.81			6.522			6.522
	1625.53	1715.8	0.27	0.305					1715.8
	2067.63	1351.52	0.223	0.13					1351.52
	2264.98	585.492	0.181	0.168					585.492
	1676.63	1174.52	0.217	0.206					1174.52
	2820.21	2269.69	0.23	0.275					2269.69
	2194.04	1134.84	0.174	0.192					1134.84
	2221.27	1528.2	0.188	0.104					1528.2
	1934.66	803.182	0.396	0.166					803.182
	1609.73	1678.48	0.309	0.182					1678.48
	2123.61	1064.91	0.259	0.208					1064.91
	1159.22	1365.64	0.283	0.222					1365.64
	2512.42	1583.5	0.378	0.249					1583.5
	1879.69	1284.62	0.243	0.14					1284.62
	2399.8	1872.3	0.338	0.096					1872.3
	1312.36	1324.8	0.309	0.303					1324.8
	1328.49	1181.41	0.369	0.076					1181.41
	1910.79	1044.24	0.236	0.123					1044.24
		1518.28		0.142					1518.28
		915.809		0.157					915.809
		1222.42		0.225					1222.42
		2667.91		0.123					2667.91
		1399.43		0.14					1399.43
		1522.65		0.194					1522.65
		2336.76		0.084					2336.76
		1205.44		0.244					1205.44

## Sheet: Supplementary Fig 7
	7a														7c
		Relative Diaph mRNA level normalized to GAPDH													Time (hr)	siControl
		siControl						siDIAPH							0	0	0	0	0	0	0	0	0	0	0	0	0	0	0	0	0	0	0	0	0	0	0	0	0	0	0	0	0	0	0	0	0	0	0
	siDIAPH1	1	0.660553	1.55747	1.09224	0.472481	0.533141	0.073353	0.07151	0.184486	0.163077	0.098133	0.077661		0.083333	2.21205	6.1574	4.17102	1.67874	2.6137	0.897242	2.38933	1.64717	0.858643	3.56274	2.34423	0.649892	1.81794	3.84208	1.62902	2.82256	3.1295	0.537571	2.50446	0.62449	1.17474	0.586231	0.771725	0.877805	2.05098	1.93551	2.07608	3.97195	1.62701	3.82929	2.99766	1.30419	0.886164	5.0899
	siDIAPH2	1	0.986314	0.803608	0.632155	0.914704	1.00739	0.160353	0.211261	0.262191	0.209285	0.324362	0.39427		0.166667	4.59038	10.048	7.53752	3.24658	4.08559	1.6426	4.96162	2.80502	1.52332	4.91245	4.3327	1.24425	3.12308	7.41603	2.75516	4.99227	5.89454	1.79048	4.23926	1.42334	1.82851	0.91651	1.62499	1.8698	2.61995	3.94057	4.86884	5.69175	3.9038	6.37334	3.5408	1.69922	1.99081	7.2899
	siDIAPH3	1	0.739613	0.937143	0.836546	0.766224	0.810469	0.02587	0.02787	0.048063	0.046512	0.039236	0.05237		0.25	6.63396	14.9001	10.7713	5.21406	6.53407	3.31213	6.57683	3.73316	1.5921	6.77789	5.56051	1.34497	4.42936	9.98173	3.89954	5.66331	8.5674	2.90464	4.7836	1.84944	2.38614	1.00542	2.1504	2.76036	3.86427	7.18121	7.17441	6.87484	5.51847	8.65319	3.80409	2.52393	3.46547	7.87668
															0.333333	7.58694	18.7897	13.2574	6.44946	8.1864	4.93569	7.69567	4.23944	1.97915	11.6779	6.32709	1.80575	6.25401	11.9579	5.11773	6.12219	11.3584	5.1459	5.56043	2.72185	2.82503	1.04795	3.40242	5.02779	5.23622	10.894	9.37374	7.5632	6.63988	9.97516	4.54829	2.97199	4.03786	9.38284
	7d														0.416667	8.83377	22.235	16.5652	7.98365	10.0372	7.23047	9.35114	4.40043	2.98824	17.0608	6.96799	2.44691	7.65955	13.5841	6.21667	6.62588	13.4285	6.48151	6.41241	2.94745	3.28778	1.22726	4.93849	6.97353	6.36289	14.0044	11.2488	7.94379	7.341	11.4272	5.30861	3.99555	5.16901	10.8531
	Cell speed			Cell directionality											0.5	10.0938	23.4567	19.1669	10.0949	11.5208	9.78888	10.8425	5.07016	3.55232	22.7567	8.50979	5.77733	9.37137	14.7191	7.19585	7.27857	14.873	7.688	7.27185	3.39067	4.5801	2.17936	6.41286	7.44364	8.62189	16.4247	13.7906	8.39376	8.23841	12.5989	5.68604	4.37218	5.8062	12.1876
	siControl	siDIAPH		siControl	siDIAPH										0.583333	10.928	24.2689	21.4499	12.1976	12.3993	11.9368	11.6117	5.86609	4.62698	26.058	10.2851	7.52301	11.2923	15.2322	9.98008	7.32003	16.3481	10.0317	8.17346	4.561	5.96543	2.23103	6.83575	9.31987	9.25017	19.4585	16.8453	8.8582	8.38986	14.5143	7.43532	5.17702	6.70051	13.2614
	0.157083	0.153894		0.015197	0.528304										0.666667	12.052	25.3841	25.4298	14.0836	13.5322	13.6668	12.0459	6.27871	5.71045	28.7353	11.3745	8.13781	12.6534	15.8449	11.0836	7.51992	17.6959	10.6985	9.20992	5.75654	6.73998	2.5264	7.89597	9.80253	9.92981	23.0387	19.5463	9.03815	8.95845	15.1497	8.25895	5.34163	7.36849	14.2355
	0.157454	0.159244		0.056839	0.603805										0.75	13.5041	26.1044	28.0989	15.6376	14.1898	15.3247	13.1005	7.04805	6.76856	32.1605	12.9538	9.56086	14.5684	17.2138	13.3545	8.15038	18.8038	11.9445	9.62385	5.84327	8.02509	3.24077	8.2746	11.0635	11.274	25.5899	21.3354	9.29116	9.05398	17.0789	9.02799	5.86276	7.85648	15.0473
	0.158533	0.16152		0.749526	0.197016										0.833333	14.8111	26.3971	32.037	18.0705	15.3596	16.707	14.0884	8.21811	7.8017	35.0028	14.4542	11.4017	17.0024	17.9835	14.5715	8.77375	19.9721	13.5998	10.3853	6.55381	9.29651	3.61016	9.14837	12.5208	12.0193	28.6602	24.4004	10.7996	11.092	18.228	10.1128	6.29761	7.93553	17.0412
	0.15854	0.163119		0.888101	0.134497										0.916667	17.047	27.5157	34.6476	19.3597	16.4623	17.8616	15.5098	10.1444	8.62376	37.0895	16.7488	12.9198	19.3663	18.2247	15.6907	9.46039	20.7111	15.0456	11.8498	7.67797	10.8482	4.50142	9.41493	14.0912	14.5012	31.2174	25.5431	12.244	11.6627	20.1681	11.2719	6.52952	9.04644	18.0789
	0.161584	0.164547		0.702227	0.257147										1	19.6141	29.3721	35.5526	21.9047	18.8725	19.1935	16.2688	11.0267	8.90017	37.6541	17.7582	14.5527	22.231	19.2519	18.3287	9.91635	22.1714	16.5859	12.4874	8.89969	11.6941	5.98461	10.1121	15.4375	15.5973	34.1644	27.9213	13.9069	12.9728	21.1763	12.0094	7.39817	9.75793	19.4858
	0.164613	0.164749		0.811962	0.319152										1.08333	21.7851	31.1041	37.32	24.5506	19.9507	20.5928	16.8821	11.6835	10.5429	38.6454	18.7877	16.1234	25.7345	20.9159	21.4069	10.9886	24.0092	18.353	14.0314	10.3868	11.8802	7.85348	11.9908	17.1569	16.4459	37.0389	28.8638	14.7092	13.71	21.6863	13.415	8.33677	10.4646	21.7175
	0.165764	0.17005		0.0976	0.815283										1.16667	23.6177	32.2403	38.9798	26.9491	22.5147	21.7382	17.218	13.3479	11.2951	40.1429	19.7345	16.9081	28.8686	22.0587	24.1955	12.4512	25.5917	20.6854	15.0845	11.2073	12.1937	8.70321	13.8415	17.9833	17.3743	39.0164	29.7492	15.7783	14.7086	24.2135	14.1978	8.93303	11.1436	22.347
	0.166852	0.171268		0.854101	0.760748										1.25	25.2484	34.985	39.8346	29.271	24.0592	23.1343	18.0872	14.337	12.4538	41.1681	24.5205	18.3301	31.8942	22.4957	25.0984	13.5258	26.0122	22.0498	15.9361	11.6839	13.2003	9.14425	14.501	19.7771	17.9786	41.5553	31.9256	16.2617	15.2765	25.5661	14.7699	9.08084	11.7184	24.4971
	0.16889	0.172254		0.68093	0.24201										1.33333	25.4445	38.0122	41.2775	31.2931	26.0743	24.1218	18.9689	16.42	13.9464	42.0465	27.3481	19.1343	35.33	22.6218	25.473	14.9043	26.9125	22.8279	16.1067	12.8868	13.8341	10.4271	15.6946	20.6767	19.5677	43.3258	32.782	17.5814	16.0378	27.1988	16.0968	9.80758	12.5246	27.3502
	0.169408	0.172663		0.75084	0.238161										1.41667	25.6007	40.7323	42.8837	33.2956	27.5852	24.8062	19.8958	16.5575	15.9371	42.7137	30.696	20.3243	39.2394	23.4016	27.2556	16.6165	28.515	23.2131	16.6665	14.1906	14.3827	11.6888	16.7936	21.3601	20.599	44.4831	33.0504	18.1085	16.5605	27.2986	17.1394	10.4927	13.1348	28.743
	0.170539	0.175072		0.312878	0.391943										1.5	25.9372	45.2384	43.9437	35.7678	29.603	25.5984	20.2176	17.3676	17.3028	43.0866	33.8882	21.3799	42.4061	24.3347	28.7946	18.0675	30.2063	23.4907	17.4997	15.5535	14.898	12.7303	17.3642	22.4243	21.8271	45.5911	33.2029	18.7593	16.6877	27.5951	17.4202	10.7284	13.3689	29.8782
	0.171521	0.176475		0.407556	0.6738										1.58333	26.0069	48.7445	44.8704	38.2148	31.1918	26.8968	20.585	18.8386	18.3192	43.7974	36.3224	22.1998	45.0809	24.7506	29.8006	18.6298	31.3519	24.9054	17.6839	16.9256	15.9717	13.6354	17.901	23.5721	22.8488	46.9942	34.5131	20.0847	17.2186	27.9788	18.0679	11.2604	13.5351	30.7082
	0.172723	0.177994		0.51668	0.485082										1.66667	26.2268	51.6253	45.6333	39.7295	32.148	27.4996	21.0085	20.402	19.6322	44.2529	38.3816	22.4435	47.5293	25.834	31.3447	19.7862	32.5851	25.7557	18.0396	17.4569	16.7182	14.0391	19.13	24.6154	23.099	48.196	35.4382	21.5215	18.1807	28.8299	18.6623	11.8411	14.1024	32.3102
	0.180579	0.179341		0.063876	0.172676										1.75	26.5554	52.7034	47.1796	41.9529	33.3023	28.1113	21.8076	22.1516	21.1923	44.6329	39.7058	23.9919	50.7742	28.562	32.2004	21.6454	33.9171	26.5077	18.2061	18.9284	17.1203	15.184	19.8426	25.6675	24.6278	50.0458	36.65	22.2368	19.1561	29.1642	19.8883	12.3371	14.9569	33.0045
	0.180756	0.180146		0.344452	0.660242										1.83333	26.9796	54.4557	47.7415	42.9795	34.1185	28.6823	23.2015	24.3378	22.4242	45.2587	41.4858	24.5995	54.8412	31.0031	33.0878	23.5747	35.3274	26.9606	18.3284	20.3094	17.3849	16.2179	21.3161	26.9146	25.9627	51.4305	38.285	23.1343	20.2364	30.3769	21.4305	13.0288	15.3862	33.6713
	0.181396	0.191214		0.695781	0.204886										1.91667	28.0371	55.3465	48.5978	44.64	35.6533	29.6511	23.4195	25.9185	23.3627	46.0501	42.9027	25.1021	59.0047	32.561	34.4435	25.1808	36.4493	27.5117	18.7906	20.5405	18.27	17.2479	22.6477	28.5878	28.4439	52.5901	39.1198	23.1769	21.0388	32.031	22.2541	14.1281	15.6659	34.2729
	0.184011	0.193746		0.615348	0.385318										2	28.7897	56.368	49.6837	47.3865	37.2266	31.0775	24.2653	28.0131	24.4806	46.6935	43.6836	25.4352	62.7643	33.8624	35.6114	27.2773	37.8085	28.3451	18.9899	21.776	18.3829	18.0641	24.195	29.7849	29.276	53.9501	40.23	24.1346	21.9873	32.3576	22.5257	14.4523	15.9427	35.1876
	0.184447	0.195145		0.227467	0.19073										2.08333	29.0788	56.8421	51.2951	48.9668	38.6236	33.2753	24.5101	30.4124	25.224	46.9122	44.8383	25.557	66.0419	34.3391	36.3781	29.0055	39.0895	28.5321	19.1995	23.5071	18.6687	19.3531	25.2853	31.2622	30.9101	54.8867	41.1228	24.3095	22.8273	32.4526	23.0004	14.9121	17.2939	35.4237
	0.18451	0.204598		0.194849	0.846999										2.16667	29.4553	57.0368	52.526	50.6183	40.6273	34.3051	25.438	32.5547	26.3585	47.2155	46.6292	26.1879	69.9624	34.8893	36.5816	30.9336	40.0936	28.5399	19.7518	24.7463	19.2851	20.619	26.3931	32.0905	31.9055	56.4495	41.7504	24.8996	23.7184	33.3449	24.1228	15.9339	18.711	36.005
	0.185046	0.208124		0.297448	0.602991										2.25	30.4572	57.2109	53.9784	52.2362	42.2268	35.9402	25.6619	35.2082	27.1272	47.4087	48.2592	26.6825	73.4028	36.2279	37.7738	32.632	41.0486	28.7768	20.0225	25.1673	19.9607	22.3416	27.6866	33.6812	32.4871	57.43	42.5732	25.5724	24.4224	34.2131	24.4261	16.1477	20.3494	37.2324
	0.186699	0.209182		0.308136	0.467507										2.33333	30.8579	57.5679	55.4952	53.6437	43.6446	37.3117	25.967	38.0066	27.1931	47.6233	48.9026	27.0502	76.4058	38.3084	39.4484	33.6496	41.9116	29.1132	20.0511	26.3338	20.4063	23.7018	29.2557	35.4794	33.5458	57.9252	43.8322	26.0836	25.9278	34.6478	24.8336	16.6519	22.4105	37.6678
	0.188757	0.211224		0.421869	0.338914										2.41667	31.6678	57.7874	56.6571	55.0054	44.6725	39.2245	26.2414	41.6487	27.3366	47.9155	49.6627	28.1266	79.2762	39.1939	40.472	34.9781	42.165	29.3313	20.6049	26.5321	21.6482	24.65	32.0481	36.4032	34.0096	58.7757	45.453	26.1708	26.8066	34.9288	27.0343	16.852	22.4998	38.2528
	0.18969	0.212509		0.501997	0.340317										2.5	32.0127	58.1453	57.2657	56.4116	45.7577	40.5949	26.641	44.7711	27.6284	48.1457	50.3098	28.6495	81.8846	40.0735	41.6944	35.8152	42.5341	29.986	21.5227	27.1515	22.3712	25.5593	34.3631	36.9624	35.0246	59.089	47.0634	27.0353	28.566	36.037	27.9364	17.409	22.5416	39.1045
	0.191921	0.213177		0.777124	0.589733										2.58333	32.4873	58.8722	58.7331	57.5406	46.9974	41.8041	27.3346	47.3426	28.1216	48.1741	51.4569	29.3108	84.8406	40.3348	43.0054	37.1738	43.6755	30.1962	21.9485	27.3898	22.7386	27.3249	34.767	37.723	35.1059	59.407	47.8773	27.671	29.1537	37.479	28.8682	18.28	23.1107	39.5281
	0.193798	0.219894		0.715794	0.130806										2.66667	33.7493	59.5894	60.7585	59.1538	48.3141	42.5913	27.5773	50.9815	28.7295	49.6205	53.7389	29.9594	87.4658	40.7899	43.3651	37.7129	45.0618	30.5871	22.1779	27.6233	24.1744	28.8341	35.909	38.2769	35.9086	60.5268	48.1997	28.2759	30.0301	39.2129	29.3035	19.173	24.1506	39.7578
	0.194244	0.220382		0.719634	0.713755										2.75	34.6835	60.4447	61.3313	61.1494	48.5063	43.0535	27.7283	53.6794	29.4173	50.7529	54.8785	30.9537	89.3051	41.11	43.7186	38.1836	46.0416	32.2093	23.1444	28.1441	25.5022	30.3933	37.4793	39.2211	37.1568	60.9431	48.941	29.7081	31.3463	39.7545	30.2155	20.0308	25.2481	41.3658
	0.194764	0.221841		0.439207	0.356874										2.83333	35.8848	61.8965	63.6367	62.9242	49.5084	44.0034	27.9751	55.9779	30.2853	51.9087	55.9669	32.7618	90.9463	41.8358	44.2533	38.7471	46.1823	32.6067	23.5418	28.2372	26.7038	31.2482	37.8024	39.8274	37.7087	61.2255	49.9508	30.174	31.8587	41.0722	31.1075	21.2191	26.1355	43.7573
	0.198635	0.228017		0.572394	0.408527										2.91667	36.654	63.6484	66.0579	64.1551	50.4415	44.6854	28.6264	58.1375	31.4769	53.0526	57.2817	33.6236	93.1357	42.2984	45.0418	39.6114	46.5866	33.0033	24.1258	29.152	27.7119	32.0686	38.8403	41.6081	38.274	61.3434	50.9867	30.4139	33.0449	41.7185	32.4303	21.7253	27.3808	44.0367
	0.199503	0.230188		0.281443	0.669738										3	37.3941	65.5964	67.6758	65.4862	51.2281	46.4982	29.1726	59.5351	32.6334	53.6214	58.3682	35.2874	95.3403	43.7671	45.5634	40.4306	46.9845	33.3571	24.8636	29.3978	27.8848	32.7898	40.2863	42.7108	39.6542	61.6056	51.2927	30.5906	33.5482	42.3313	33.7255	22.8109	28.1925	44.0455
	0.199542	0.232465		0.295795	0.812866										3.08333	37.6033	67.194	69.0471	66.7742	51.3337	47.4818	30.395	61.2856	34.1568	55.0397	59.5761	37.2544	96.7838	45.0708	46.6279	41.3323	48.0752	33.9148	26.3668	29.7357	28.0846	33.4484	41.991	44.1892	40.57	61.7548	51.6168	30.9339	33.9099	42.5734	34.1943	24.2948	29.3654	44.6691
	0.210633	0.23631		0.178468	0.082748										3.16667	38.1681	69.8864	70.3729	67.6926	51.4426	49.2209	30.4991	62.0952	35.0787	56.2302	61.4912	37.7872	99.7471	45.7392	47.4814	42.5722	49.1977	34.7566	27.814	30.1924	28.8004	34.3258	43.6846	45.2447	41.1647	62.0203	53.1523	31.135	34.2828	42.8204	34.7285	25.1249	30.5752	45.8979
	0.211611	0.23923		0.570711	0.099146										3.25	38.7458	72.7613	71.6202	68.7095	51.6924	51.0558	30.7079	63.2261	35.1966	57.5749	63.4238	38.5861	103.241	46.0117	48.01	43.6033	49.5839	35.5339	28.9145	30.42	30.2558	34.4397	44.8148	46.7005	41.8335	63.6278	54.3584	31.6167	34.5632	43.079	35.9056	26.2843	31.827	47.0765
	0.21226	0.243087		0.542612	0.105994										3.33333	39.8598	74.5484	72.7948	70.3359	52.5791	52.2526	31.0646	64.4879	35.282	58.3687	65.5231	39.263	106.776	46.3902	48.3904	44.6102	50.1752	36.3562	29.7514	31.1447	30.8654	34.5503	45.4075	48.6407	42.0654	64.5176	55.6712	32.4249	35.2131	43.3589	37.446	27.0202	32.8392	47.8199
	0.21361	0.253308		0.534403	0.342387										3.41667	40.3382	75.6298	73.814	71.2277	53.0822	53.9283	31.4284	65.7615	35.4311	59.863	67.9797	41.2235	108.659	47.4365	48.7674	45.9652	50.7973	36.9455	30.6791	31.5987	32.3533	34.854	45.9215	50.9903	43.0302	64.8245	56.8858	32.8779	35.5976	43.7258	39.1929	28.7107	33.0805	48.9184
	0.214416	0.260167		0.155479	0.285147										3.5	40.699	77.6967	74.9366	72.433	54.4032	55.2789	31.8538	66.7141	35.9476	60.9249	69.2256	41.9686	110.659	47.5733	49.6403	46.6861	50.8865	37.2458	30.7907	32.1465	33.5625	35.1157	47.671	53.6067	44.0904	65.8835	58.3655	33.1855	36.3993	44.0173	40.083	31.0831	33.4033	49.8779
	0.215158	0.263592		0.319466	0.824889										3.58333	41.1586	80.6308	75.9026	72.5728	55.5479	57.1651	32.4167	67.6877	36.5926	63.1235	70.2813	43.7771	113.313	48.0063	52.5605	47.6027	50.9072	38.3402	31.1754	33.0475	34.9549	35.841	48.0159	55.3826	44.2273	66.6928	60.0095	33.8439	36.9528	44.9694	40.8756	33.6104	34.7525	51.6469
	0.217621	0.266708		0.245531	0.415337										3.66667	41.3621	82.9031	76.1051	72.8556	57.1657	58.601	32.4515	69.3457	36.9926	64.7537	70.532	45.5984	116.461	48.2795	54.4114	48.0754	51.111	38.7619	31.8862	33.8942	36.1942	36.6967	48.4774	56.5016	44.8214	68.0514	61.4071	34.0446	37.455	45.3194	43.1324	36.9015	34.9412	53.5456
	0.217666	0.272255		0.610747	0.3158										3.75	41.6476	84.768	77.6994	74.7805	59.4536	60.2109	33.0376	70.6693	37.7391	65.8912	70.5998	46.2257	120.01	48.4082	55.8464	49.2458	51.4743	39.0827	32.4446	34.6363	36.593	37.7607	49.6405	57.8899	46.2217	69.2358	62.6336	34.5723	38.6958	46.2882	44.6995	39.5396	35.346	55.4918
	0.223583	0.273822		0.45996	0.553875										3.83333	41.9377	86.7327	78.8918	75.1709	59.9344	61.4966	34.0681	71.7015	38.1234	67.1754	71.9086	47.7232	123.647	48.5547	56.5426	49.8979	52.1044	39.3054	32.7881	35.1384	37.9107	37.9173	49.7073	60.0266	47.3255	71.0524	64.7175	34.7628	39.1217	46.5796	46.1731	40.6896	36.7309	55.9909
	0.224811	0.284296		0.350064	0.146996										3.91667	42.4017	90.31	79.9676	76.0288	60.8562	62.5375	34.9813	72.2527	38.5293	68.5674	74.445	48.8776	127.95	48.6412	56.682	50.2176	52.8634	39.7094	33.0269	35.3721	38.407	38.4207	50.5953	61.8413	47.5453	72.1363	67.127	35.6702	40.5299	47.2934	46.8235	40.9477	38.1137	57.6768
	0.227877	0.285869		0.619274	0.386235										4	43.4378	92.9593	80.8835	77.308	62.1414	63.4672	35.1018	73.4907	39.3462	69.9816	76.1116	50.0835	132.5	49.2496	57.7506	50.7508	53.6283	42.1946	33.3576	36.0747	38.7514	39.6035	51.2533	63.0261	48.5396	72.7896	68.9775	36.1693	41.0257	47.5516	48.1976	42.6824	39.4538	58.6943
	0.228719	0.287024		0.494484	0.849706										4.08333	44.2705	96.0043	81.4478	78.7734	63.1236	64.68	35.3504	75.7739	39.7483	71.1093	77.0445	51.3661	138.153	50.3377	58.4605	51.5487	54.1244	43.4675	33.9168	36.3158	38.9122	39.9139	52.971	64.05	48.9008	73.31	71.695	37.1981	42.8351	47.9653	49.4927	44.5698	41.0084	59.921
	0.233137	0.290913		0.404376	0.054161										4.16667	44.6958	97.082	81.7409	79.8827	64.7108	65.0756	36.3576	77.1733	40.5271	71.456	77.4424	52.8926	143.878	51.5845	58.7025	52.323	55.5215	44.7826	34.2442	36.8001	39.0489	40.3416	53.3141	65.3698	49.7607	73.6954	74.0709	38.6185	43.2115	48.5798	50.0103	45.4798	41.9653	60.0423
	0.234434	0.296671		0.511536	0.164092										4.25	45.6772	98.8116	81.8029	80.8582	65.5395	65.3348	36.9896	79.0906	41.6059	72.67	77.6497	54.2807	150.261	52.7839	59.5043	52.9663	56.436	45.4998	34.5164	37.3661	39.5352	41.1714	54.496	66.8271	50.9218	73.892	76.2599	39.6349	44.3591	48.9975	50.8034	45.8406	42.2123	60.3051
	0.237538	0.305838		0.467738	0.428343										4.33333	45.8905	100.209	82.6444	81.5079	68.0393	66.1565	37.2534	81.5545	42.9178	73.5468	77.8033	54.9909	156.924	53.7925	59.6837	53.3192	56.9176	47.0174	34.8679	38.3574	40.0013	41.9865	55.1876	67.4726	51.8365	74.8848	76.8714	40.0133	44.6133	49.5258	51.3773	46.7507	43.662	60.8456
	0.238129	0.30671		0.184151	0.334016										4.41667	46.3709	104.919	83.0745	83.6089	70.5634	67.0632	37.8208	84.3777	44.1346	74.1276	78.318	56.2188	162.012	54.9884	60.0262	53.7707	58.1086	47.6279	34.967	38.3873	40.2198	42.3097	55.8836	69.3167	52.4778	75.3461	77.6852	41.1129	46.1021	50.3981	51.7651	48.178	44.7372	64.1308
	0.238186	0.30857		0.575062	0.784126										4.5	46.8639	112.882	85.1974	85.4625	72.3628	67.2523	38.3562	87.5117	45.3731	75.4224	78.7105	57.4336	167.017	56.099	61.0988	53.9442	58.9074	48.1148	35.3982	39.0294	40.3297	42.3789	56.1825	69.9053	53.6832	76.3392	78.3224	41.8314	46.3184	51.8714	52.8688	49.4216	46.258	65.645
	0.239544	0.310323		0.318982	0.343374										4.58333	46.9409	132.87	87.0877	87.1892	75.0873	67.5794	38.7396	91.4827	45.751	78.0596	79.0179	58.8689	170.902	57.9498	61.9518	53.9604	58.9717	49.2426	35.6238	40.5485	40.7679	42.593	56.319	71.4827	54.0069	77.6206	78.4415	42.4659	47.1508	52.8507	53.0301	50.5376	47.3144	66.508
	0.241804	0.312906		0.192176	0.52891										4.66667	47.1593	139.589	90.179	88.2504	77.8037	67.8846	39.7021	94.0569	47.0584	80.6153	79.5183	59.7669	174.434	59.0829	63.3546	54.189	59.469	49.7404	35.8199	41.6911	42.2033	43.3284	57.5839	72.1894	54.801	79.1686	78.6144	43.5868	48.0593	53.0855	53.7064	51.1433	47.5662	67.417
	0.245124	0.313191		0.375625	0.424293										4.75	47.2444	148.379	92.1889	89.7857	79.268	68.3301	42.281	96.7168	48.9086	82.6198	80.0092	60.1958	179.363	60.3781	64.4254	54.844	59.5371	51.9454	36.134	42.453	42.3458	44.1993	58.1801	73.6108	54.9084	80.3868	79.5266	44.9318	49.0105	53.2149	53.8621	53.0475	47.6317	68.665
	0.248127	0.314229		0.466925	0.246054										4.83333	47.385	151.821	93.2231	91.6406	80.6414	68.4216	44.3062	99.3062	50.671	83.6287	81.0477	60.9608	183.632	61.0541	64.8018	55.8388	59.5796	53.6659	36.5832	42.5374	42.7954	44.3505	58.6983	75.0993	55.6202	81.6646	80.1913	45.8754	50.2403	54.0841	53.8911	55.1733	48.6723	68.693
	0.248834	0.323297		0.448639	0.639191										4.91667	48.1055	155.64	95.0538	93.1778	82.3929	68.4931	46.1435	102.425	51.7244	84.3082	81.1705	61.8212	189.732	62.1894	65.8224	57.4525	59.8484	54.7184	37.5331	43.422	43.1063	45.1389	59.4155	76.786	56.1389	82.4322	80.379	46.1638	50.5282	54.2611	54.0054	55.9505	49.1878	69.4668
	0.253798	0.328271		0.40066	0.409193										5	48.3298	161.865	96.9554	94.9323	83.6498	68.7153	47.1496	103.668	53.1971	85.8489	81.5501	61.9376	193.382	63.4795	66.5405	58.617	60.4681	57.1739	37.5987	44.0564	43.2311	46.0104	60.4981	77.9776	56.9021	82.8281	80.7614	47.0157	50.9874	54.3792	54.7873	56.8916	50.5431	70.2631
	0.255753	0.328958		0.375275	0.644535										5.08333	49.0204	169.415	98.5392	96.3948	85.6496	68.8494	48.2016	105.706	54.8468	87.155	82.5867	62.2796	196.297	65.3834	67.6333	58.9584	60.6139	58.1904	37.6927	44.8097	43.6402	47.3687	60.751	78.4414	57.7633	83.5564	81.4659	47.4414	51.8261	54.5275	55.2248	58.2049	50.9365	71.0678
	0.25712	0.333012		0.392668	0.034336										5.16667	50.3094	174.903	99.7813	97.5917	86.7773	69.0838	48.532	107.231	56.4401	88.5932	82.9874	63.0755	199.342	66.7065	68.3593	59.074	61.1094	58.523	38.3631	45.0349	44.5695	48.6074	61.6356	78.6213	57.8403	84.6635	81.9827	48.136	53.5076	54.6432	55.3092	58.848	51.23	71.3665
	0.257456	0.341091		0.11936	0.026568										5.25	51.4186	180.645	102.323	98.6206	88.7156	69.246	49.9484	108.072	57.1276	90.38	83.6065	63.3708	201.173	68.2926	70.3688	59.5876	61.682	59.5706	39.5575	45.5643	45.2258	49.6723	63.2751	78.7049	58.1865	85.8767	82.3918	48.7437	54.496	54.8397	56.6474	59.6474	51.9128	72.5501
	0.258685	0.35398		0.444924	0.664192										5.33333	53.1769	185.43	103.251	99.7967	90.5793	69.5629	51.1909	108.701	58.3755	91.6055	83.7474	63.5307	202.868	70.2052	72.9339	59.9831	62.2997	62.996	39.7269	46.0171	46.2184	50.8051	64.9417	78.8399	59.1923	87.9854	82.8672	50.2596	54.8331	55.1089	57.9545	60.0583	52.9251	74.2908
	0.258867	0.369813		0.092865	0.742714										5.41667	54.0222	191.911	105.192	100.044	93.9801	69.8876	51.6282	109.74	59.2688	92.2889	83.9263	63.6708	204.019	71.3219	75.7455	60.9432	62.6888	64.4039	39.9302	46.1021	47.3155	51.7973	65.6326	78.8894	59.9726	90.298	83.233	50.5313	55.9358	55.8886	59.2719	60.1926	53.3715	74.9565
	0.259799	0.371299		0.140779	0.136783										5.5	55.468	197.911	106.98	100.675	96.2655	70.3452	51.9705	110.526	60.3344	93.2568	84.5579	64.0377	205.373	72.4505	78.6281	61.3679	63.3633	67.1755	41.4064	46.3683	47.7103	53.511	66.2095	79.8776	60.2436	93.1988	84.2271	50.6024	57.0629	56.0265	59.8353	60.4609	54.031	75.9885
	0.261725	0.374796		0.089635	0.24537										5.58333	56.6714	203.661	109.961	101.655	97.2255	70.4385	52.5035	111.434	60.8011	94.0851	86.0028	64.0438	206.537	73.3865	80.3751	62.4287	63.7124	68.9297	42.4008	46.7875	48.1362	54.7425	67.2399	80.7512	61.9022	95.7706	85.4895	50.9605	57.5909	56.0324	60.9821	60.5687	54.4171	77.1612
	0.262426	0.386826		0.720015	0.624019										5.66667	57.5603	205.828	112.372	102.884	98.5546	70.7014	53.1957	111.901	61.755	94.6579	87.3681	64.1787	207.534	73.9602	82.2768	63.1991	64.2981	69.8881	43.4991	47.1244	49.1641	55.7655	68.3017	81.4204	62.5709	98.4785	87.7421	51.6182	58.1556	57.0406	61.9035	61.5254	55.2746	78.0202
	0.262873	0.389348		0.663865	0.878778										5.75	59.101	207.846	114.458	104.036	99.1809	71.424	53.4889	112.082	62.0074	95.0114	88.3542	64.3553	210.154	75.1796	84.1077	63.5983	65.0422	71.2503	43.9724	48.0206	49.5122	56.7967	68.9371	82.6987	62.7434	101.589	88.2013	52.0325	58.5686	57.3897	62.7998	62.5064	55.9966	79.5702
	0.26292	0.392962		0.017913	0.814709										5.83333	60.276	208.81	116.733	105.308	102.497	71.5604	55.3491	112.401	63.2774	95.4865	89.6132	64.3772	213.953	75.8796	85.8918	64.4274	66.1539	73.237	45.1938	48.8013	50.795	57.9426	69.0262	83.3145	63.159	105.765	90.6113	53.7633	59.292	57.6529	64.841	62.8473	56.4109	81.2723
	0.263708	0.400357		0.387392	0.760942										5.91667	60.8467	210.656	120.39	106.719	106.826	71.7161	56.0204	112.584	64.9286	96.8109	91.4356	64.5949	218.111	76.087	87.1934	65.618	66.2947	74.327	46.9668	49.41	51.8762	58.9323	69.5148	84.7204	64.3225	109.313	92.9099	56.9366	59.6566	57.7857	66.045	63.7227	56.4915	83.0312
	0.264609	0.415624		0.405646	0.633964										6	61.3939	211.989	122.466	107.697	111.972	71.8212	57.0717	113.163	66.4008	97.4016	93.5275	65.0085	222.083	76.4136	88.2447	67.9526	66.6166	75.8277	47.9828	49.8882	53.1837	59.6752	70.1149	85.7468	65.072	113.516	94.4733	60.0666	60.9868	58.1704	66.244	65.3026	57.0744	84.3961
	0.26958	0.417059		0.555948	0.674634
	0.27056	0.421143		0.455947	0.674807
	0.272323	0.422349		0.656751	0.396991
	0.275326	0.437468		0.527173	0.411818
	0.275866	0.448738		0.325985	0.209245
	0.289856	0.454108		0.789082	0.630641
	0.296365	0.454893		0.548404	0.880058
	0.299159	0.458216		0.171807	0.844702
	0.304882	0.463793		0.291342	0.474273
	0.310571	0.464974		0.60239	0.170364
	0.311032	0.466362		0.256907	0.333456
	0.314088	0.471442		0.43634	0.596976
	0.314343	0.478352		0.480038	0.613546
	0.315323	0.489251		0.703604	0.261748
	0.315379	0.493978		0.334042	0.676873
	0.315856	0.49794		0.232986	0.495386
	0.319425	0.514492		0.600915	0.393709
	0.320226	0.517605		0.416045	0.147557
	0.323026	0.518327		0.522806	0.558868
	0.325852	0.53601		0.313517	0.604278
	0.333137	0.54391		0.773612	0.396004
	0.340119	0.564462		0.327221	0.655926
	0.340184	0.575423		0.307118	0.245045
	0.346345	0.576211		0.803232	0.710041
	0.356089	0.57734		0.366036	0.760819
	0.357966	0.588758		0.694381	0.591632
	0.369349	0.646293		0.11745	0.346876
	0.376729			0.239516	0.802474
	0.379574			0.475208	0.644642
	0.395525			0.606425	0.731653
	0.406282			0.393321
	0.408472			0.524743
	0.409875			0.128712
	0.413668			0.287314
	0.422379			0.143722
	0.443986			0.412009
	0.451876			0.626918
	0.45759			0.451904
	0.471727			0.11426
	0.482956			0.81797
	0.496214			0.408874
	0.499278			0.184025
	0.499841			0.085025
	0.513571			0.889165
	0.528328			0.490179
	0.533593			0.567419
	0.561105			0.553113
	0.562306			0.529808
	0.58886			0.191682
	0.616896			0.259418
	0.6318			0.730915
	0.690125			0.125563
	0.729104			0.355968
				0.763403
				0.284048
				0.501634
				0.786647
				0.657125
				0.632756
				0.445262
				0.770688
[truncated: 187 more columns]

## Sheet: Supplementary Fig 8
	8c					8e
	Circularity		aspect ratio			Cumulative path
	siControl	siFMNL2/3	siControl	siFMNL2/3		Time (hr)	siControl
	0.079	0.51	1.541	1.772		0	0	0	0	0	0	0	0	0	0	0	0	0	0	0	0	0	0	0	0	0	0	0	0	0	0	0	0	0	0	0	0	0	0	0	0	0	0	0	0	0	0	0	0
	0.337	0.301	1.449	2.211		0.083333	3.6487	1.69641	2.41509	1.30459	1.44535	1.87768	2.00568	10.3976	2.61449	0.841565	3.44489	6.16029	0.865177	1.02909	1.53763	1.35842	2.9019	4.84586	3.3086	1.12904	1.54173	3.14707	2.54852	2.30584	0.921193	4.44835	3.75292	2.09806	1.42366	1.64645	0.890877	0.96831	2.42428	6.63533	1.41437	0.973325	2.56113	1.83461	1.63681	1.17114	0.950346	4.63417	0.593212
	0.373	0.398	2.091	3.153		0.166667	7.8762	1.96903	3.66668	4.39663	2.15765	5.93895	3.67901	12.2012	5.35642	2.04164	6.30111	8.15406	1.60581	2.62874	2.73051	1.63822	5.49084	5.51794	5.76156	2.04318	2.35583	4.806	5.66125	4.28306	1.92576	9.60941	5.59305	3.13044	2.19824	4.05261	3.07003	4.85165	4.63705	9.54691	2.09058	2.37556	4.13521	3.84371	2.32294	1.6543	1.61982	9.51401	1.20017
	0.143	0.41	4.323	3.053		0.25	9.62945	2.25017	4.31618	6.72916	2.84022	7.82727	5.74364	13.4784	7.18255	3.0066	8.50363	9.4921	2.5206	4.19883	4.24476	2.00722	6.65909	6.14468	7.84596	3.57035	3.21011	7.02181	7.24919	6.48632	3.67963	16.1346	7.57233	4.24083	3.39833	5.74441	4.9912	7.48615	7.73097	10.4059	2.79872	2.86611	5.29093	4.38595	3.37685	1.77517	1.69477	13.0886	2.68092
	0.267	0.406	1.854	3.209		0.333333	12.1645	2.99757	5.30763	10.083	3.89558	8.88104	7.33675	15.2519	8.44369	4.07862	10.9582	10.6183	3.13927	5.89778	4.69747	3.12144	7.96956	6.87536	9.03192	3.91012	4.12432	10.2277	8.52268	8.70461	4.59563	20.4676	9.37414	4.75083	4.96859	8.64843	8.51413	9.84469	8.47273	11.5852	3.22314	3.44227	5.66512	4.93436	3.81641	2.31495	3.90577	15.5796	3.01864
	0.341	0.436	1.844	2.21		0.416667	15.3486	3.55607	6.95254	11.8562	4.69403	9.28812	7.85381	18.8411	10.1164	4.27325	15.1348	11.385	5.41567	6.44424	5.04913	5.04562	9.57908	8.30761	10.1865	4.08026	5.02414	13.9651	9.3381	9.68462	5.67662	24.1249	10.5043	5.29501	5.69225	11.0587	10.2581	10.5729	11.8133	12.7905	4.89497	4.90821	5.99707	4.99617	4.48268	3.58607	5.38106	18.1744	4.00379
	0.569	0.392	1.381	1.286		0.5	16.6307	4.20986	7.05134	14.9811	5.57831	9.65732	8.03671	21.726	11.1312	4.5159	18.9894	11.5352	7.57863	6.8181	5.55789	5.28627	10.2195	9.51307	11.7161	6.24325	5.86807	16.2303	11.6521	10.4736	7.88615	26.7866	11.0024	5.99134	7.38064	13.0559	11.3515	14.1757	14.5387	13.9812	5.17218	5.96762	7.11648	5.35346	5.17141	4.17913	6.9009	20.2535	5.13967
	0.311	0.466	2.493	1.811		0.583333	18.0182	5.14037	7.38016	16.3605	6.53662	10.7188	8.8825	22.9897	12.7653	5.5906	22.0889	12.3001	9.1995	7.64905	6.4768	6.04968	12.0745	10.4616	13.4572	10.0515	6.98296	18.7037	11.8793	11.9862	10.7603	30.1663	12.207	6.78527	8.45175	16.2247	12.3244	15.9552	17.3852	14.4798	6.27787	6.25859	9.6793	6.24779	5.45974	6.02544	8.51619	21.4948	6.25947
	0.143	0.334	7.238	1.447		0.666667	18.998	5.89213	8.18426	19.0825	7.66561	12.112	10.9228	27.3919	14.7057	6.8148	24.5257	13.6064	9.88302	8.84465	6.74561	7.08554	14.2052	10.9238	14.6318	12.2682	7.50718	20.4543	12.3943	13.5879	13.4959	32.6185	13.2557	7.57589	9.1835	18.7047	13.2152	16.7854	20.2348	15.1749	6.3141	7.3832	13.1181	7.47341	5.64417	8.19488	9.96103	22.4926	7.13949
	0.143	0.487	1.177	2.045		0.75	19.8174	5.97459	10.7547	20.9366	8.0244	14.4169	11.7474	29.0621	16.5563	7.28148	25.8646	15.4981	10.2122	9.75842	7.40239	8.23979	17.3387	11.7496	18.4705	13.9323	8.24864	21.5906	12.8885	14.5082	15.0386	34.4082	13.4214	8.5074	9.61506	20.4107	14.583	17.9968	22.2629	15.6581	6.95489	7.60047	16.5234	8.95067	5.80985	9.57918	11.3084	23.6384	7.38758
	0.374	0.423	1.911	3.323		0.833333	21.0505	6.91755	11.9516	22.9058	8.84157	15.7364	11.95	30.1317	17.4888	7.98751	26.5379	16.5253	10.9191	10.7324	8.83191	9.19766	19.9095	12.6542	21.8034	14.4202	9.66552	23.6388	14.0119	14.6791	16.3653	36.0645	15.8511	9.90691	9.83882	22.4554	15.3636	21.2481	23.5894	16.4213	7.36413	8.81477	19.1748	11.7722	6.62101	10.9231	12.504	24.7948	9.41121
	0.18	0.488	2.433	1.63		0.916667	22.6957	7.28748	13.7776	27.7571	10.4602	16.6948	14.7766	31.6914	17.7379	8.42283	27.3122	18.5733	12.5008	11.045	9.67947	10.3254	22.7531	13.9236	24.3886	16.4229	9.74677	26.765	14.9909	15.4777	17.8141	37.323	19.4508	10.5258	10.9011	23.1967	16.7715	23.1293	25.571	17.3106	8.42232	9.15126	21.1367	16.4332	7.16764	12.4492	12.8806	27.6401	11.2348
	0.131	0.18	1.424	5.329		1	23.506	8.29266	16.4635	32.8402	12.1665	18.3146	18.345	33.5386	19.4509	9.00341	29.3103	20.1029	14.0518	11.5502	10.4513	11.4159	24.8483	14.2336	29.4658	19.3108	11.5491	28.1654	16.498	16.3397	18.92	38.3688	25.2117	11.6967	11.5193	24.73	18.6127	25.6614	26.937	17.7157	9.79638	9.91894	23.4215	19.6618	8.31179	13.6456	13.342	32.1486	11.9782
	0.259	0.407	2.813	2.283		1.08333	24.5671	9.13048	19.6305	37.4125	13.707	18.8653	21.504	34.4861	19.7035	9.42972	31.2724	23.4882	15.8293	12.5208	11.2879	11.7766	26.2187	15.0782	32.4964	20.2008	13.6231	30.0333	18.2457	17.8106	19.5971	39.9519	32.8263	13.333	13.3523	26.6882	19.3675	27.4269	28.5537	18.4449	12.0771	10.7103	24.8522	22.1655	9.87467	14.2056	13.9766	33.7694	13.6794
	0.116	0.362	5.823	4.175		1.16667	26.0296	9.86325	20.3213	45.1241	15.4046	19.7792	24.1537	35.7178	21.223	9.93901	32.8122	30.3683	16.3242	12.7271	12.2805	13.4835	30.0943	15.758	35.181	21.2934	14.2926	32.558	19.0523	19.5328	20.9062	41.8225	41.2083	14.8575	14.2677	28.1688	21.0348	28.8757	30.4841	18.7429	14.0117	11.081	26.2347	25.3923	11.4711	14.7608	14.5157	36.3607	15.5203
	0.241	0.559	2.855	1.754		1.25	26.7197	10.3731	22.4319	49.7603	16.9687	21.6077	25.8668	37.6843	22.7102	11.4968	34.0114	38.8716	19.1619	13.1541	13.9667	14.3546	33.8131	16.4876	39.3447	22.2028	15.6532	34.4596	20.3335	21.9042	22.5158	44.0322	46.8123	16.8237	15.6496	29.7502	21.8898	31.8497	33.0639	19.1425	15.2875	12.0062	27.2993	28.5151	14.9879	14.8991	15.2392	40.5911	17.0312
	0.092	0.375	8.995	2.267		1.33333	28.0199	10.6311	25.2022	52.5298	17.5761	23.4553	27.1671	41.9879	25.0962	12.1314	35.9009	45.3132	20.8626	13.9842	14.8463	15.3568	38.2869	18.6064	44.327	23.2309	17.3711	36.7976	20.5668	24.2447	24.1984	46.3312	51.0013	17.2977	18.1864	32.4875	24.023	34.3738	36.4097	20.0981	17.073	12.2849	28.9811	31.7646	16.9575	15.7826	15.6786	44.3844	17.9593
	0.245	0.263	2.583	3.808		1.41667	29.0766	12.6346	28.468	55.2928	19.9504	24.5868	27.6919	45.5587	27.0405	12.7963	36.6599	49.5081	20.9733	15.722	15.9026	15.8816	42.1275	18.792	47.2466	24.0389	17.5029	38.4404	21.4062	25.372	24.9811	46.5436	52.5174	17.7197	18.7917	33.8708	24.4725	35.6232	38.9241	20.8183	18.6694	13.5294	30.0969	35.8748	19.696	16.3371	16.532	47.3292	18.7493
	0.352	0.366	1.494	1.26		1.5	30.5259	13.1524	30.5815	57.044	20.2916	25.6017	29.4391	49.2311	29.2936	12.9527	38.4348	52.302	22.1879	18.0729	17.9903	15.9973	46.7754	19.0437	50.5086	24.1854	18.0146	40.6339	22.9117	26.3676	25.5104	47.3489	53.5339	19.2133	19.5555	36.1311	24.5622	36.3847	41.2015	22.0355	20.6333	14.4829	32.0038	39.0592	21.0101	18.1119	17.0505	50.2802	20.4133
	0.072	0.182	5.219	3.074		1.58333	31.3825	13.598	32.788	58.4697	20.7957	27.3402	31.3186	50.6589	30.4431	13.4196	39.9338	55.2758	23.2038	19.9592	20.0181	18.3078	50.8951	19.2221	53.5727	24.9358	18.1066	42.6618	24.0149	28.0583	26.2765	47.8165	54.6855	22.0666	20.3546	39.0125	25.0373	37.7172	43.6502	24.8145	21.5592	16.1725	32.572	42.2001	22.4437	19.4747	17.5642	51.6675	22.0466
	0.267	0.518	1.748	1.846		1.66667	32.4303	13.9618	36.179	60.8578	21.0859	29.5191	32.2134	53.0055	31.659	13.4926	41.251	57.2783	24.9383	21.6577	21.6482	20.2665	54.1659	19.8433	55.2383	25.1299	18.3498	43.7896	25.2272	28.8824	26.437	48.8558	56.1864	24.9661	21.6268	41.6815	25.8449	38.7307	46.2199	28.1808	23.7919	17.7088	34.8291	45.3781	23.7122	20.2211	18.5348	54.4864	24.1431
	0.2	0.566	1.987	1.696		1.75	33.485	14.1527	40.2773	64.0252	23.3175	31.308	33.4127	55.4802	32.0421	13.8091	42.4448	64.1077	25.9235	23.3806	23.9292	22.0931	58.8479	20.9886	56.6817	25.7287	19.7517	45.4826	25.3931	29.8921	26.6492	49.5692	58.149	27.6578	22.334	45.0781	26.0592	39.3163	48.7097	29.792	26.2042	18.7548	38.4984	47.5163	24.8749	21.0745	18.5978	58.0282	25.429
	0.331	0.522	1.534	1.527		1.83333	33.8251	14.951	43.3223	66.5508	27.6873	33.6874	35.4338	58.4487	32.4044	13.8664	44.6382	69.5821	28.3633	24.4593	25.9092	23.921	64.2123	22.0061	58.4125	26.6684	20.7978	47.505	26.2683	30.4564	26.9496	49.9516	61.0236	31.7221	22.4114	47.8967	26.5222	39.387	52.0036	33.4144	28.5643	20.4079	43.2557	50.1318	25.9792	22.3478	18.9061	62.0048	26.067
	0.123	0.331	3.639	3.35		1.91667	35.298	15.2509	46.0189	68.7496	31.3771	35.8598	36.4592	60.6934	32.9992	14.11	46.59	75.4008	32.1775	25.7942	27.9836	25.2223	70.3527	22.9845	59.8797	27.7785	20.9958	48.9699	27.084	30.6197	27.0623	50.9333	62.6956	36.0378	22.6421	51.4238	26.5903	40.1493	55.215	34.4496	30.6882	21.4791	48.0339	52.6007	27.8301	23.6299	20.1685	65.6788	26.3309
	0.075	0.436	3.229	1.979		2	35.5443	15.5215	49.1341	69.9431	34.3079	36.5431	38.2589	63.1568	34.0145	14.4244	48.9703	81.5176	35.7985	26.8116	28.9591	27.4583	73.8468	23.8356	61.3883	28.1721	21.6456	49.9654	29.2325	31.0472	27.1158	51.2771	64.2922	39.4872	23.4575	54.0921	27.4132	41.7185	57.236	35.709	31.8169	22.7641	50.7458	55.9751	30.1142	25.5819	20.7669	67.026	27.3698
	0.126	0.542	4.586	1.969		2.08333	36.1429	16.4925	51.4919	71.7906	36.7834	38.2311	39.3258	65.2186	34.6368	15.1917	51.7959	86.9205	38.2755	27.3273	30.4354	28.2492	76.5639	25.4526	63.6587	29.2972	22.9329	51.4515	30.1497	31.5772	27.661	51.7134	67.6006	42.9551	23.6214	56.0773	28.0111	42.3614	58.6047	36.6742	33.3967	24.48	52.7148	59.0055	31.6145	27.2464	21.557	68.9343	29.2127
	0.154	0.38	2.959	3.093		2.16667	36.869	17.3715	54.5442	73.4275	38.9631	40.5912	40.4825	69.9921	35.7474	15.6311	52.9409	91.0189	40.1195	28.284	31.2489	29.2399	79.4432	27.1818	66.4164	31.1112	24.0974	52.5014	31.8105	31.7464	28.1967	51.9826	71.1563	45.4836	24.9308	57.0934	28.7808	44.1692	59.7012	37.2606	34.7604	25.2077	55.0998	62.9627	33.9337	27.6465	23.2319	71.181	32.6202
	0.119	0.528	2.753	1.262		2.25	37.4661	18.5138	56.9818	75.226	40.4073	43.0321	41.744	73.7952	36.051	15.9503	54.747	94.4477	42.3046	30.7137	32.5957	31.6172	83.255	28.1865	68.766	32.2813	25.1346	53.3528	32.8468	31.8032	28.5553	52.547	75.5091	48.7954	26.3521	57.961	29.1162	45.3803	60.483	38.8057	36.6169	26.6613	56.5017	66.3067	37.1637	29.4257	24.3165	73.4393	33.6649
	0.24	0.529	1.996	1.217		2.33333	38.2023	20.315	59.5136	77.4509	42.2634	45.5621	42.8712	76.2271	37.3393	16.2632	59.4287	99.0397	45.4745	32.8336	33.264	31.8662	87.2468	30.2146	71.7896	33.1294	26.7404	54.5454	33.5918	32.7458	29.0439	53.6684	78.963	53.0825	27.3949	58.325	29.7469	45.6853	61.6224	43.0536	39.0301	29.5485	58.3585	69.9954	38.648	30.5975	25.5055	75.5918	35.6845
	0.171	0.53	2.783	1.752		2.41667	39.3774	22.7171	61.4591	79.1992	43.6323	49.5621	45.6208	78.1082	37.8827	16.3162	65.3804	105.689	49.1196	34.1632	34.5543	34.0102	91.0547	31.5313	74.0072	33.8895	29.1612	57.0107	33.9181	33.9179	29.7236	54.9945	82.3318	56.7007	28.3161	58.7271	29.8903	47.1413	62.1938	45.2654	39.2339	31.619	60.6632	73.6915	41.2802	31.1226	25.6742	76.496	36.2633
	0.189	0.195	6.042	2.168		2.5	40.293	25.8833	63.5487	80.5554	45.7609	52.8791	49.2635	78.3968	38.2318	16.7627	70.1925	114.372	53.4444	34.7682	36.1785	35.3819	94.7975	33.7898	76.3825	34.8385	31.6726	58.8364	34.5965	34.1784	30.22	56.7714	85.0697	59.7578	29.3458	59.2704	30.9096	48.3266	63.9535	47.3545	40.8219	33.4166	63.1016	77.042	43.67	32.5995	26.4032	77.6385	37.5095
	0.196	0.583	1.568	1.352		2.58333	40.432	30.7087	65.8627	82.6201	46.7298	55.3471	53.7373	78.6245	38.4766	17.0906	74.7188	132.146	57.4851	35.1034	37.9869	35.9328	98.138	35.4205	79.5111	35.7497	33.8071	61.9241	34.6043	35.268	30.7052	59.3375	87.9238	62.4602	29.8046	60.3986	31.7707	50.3629	65.6932	49.7126	42.3877	35.1049	64.4726	81.1153	46.0083	33.751	27.1777	80.2251	38.6191
	0.27	0.276	1.281	2.111		2.66667	41.0098	37.9675	68.6115	84.4289	48.5707	58.0093	57.0111	79.127	39.2603	17.4326	79.2981	136.494	62.0186	35.8166	39.9241	36.5385	101.25	38.5875	82.4694	36.7028	34.2997	63.724	35.0154	37.4672	31.1694	61.4504	91.0654	65.0978	30.7274	61.3046	32.3179	52.0166	66.1747	51.615	44.0407	36.6368	66.341	84.9363	47.0547	34.7132	28.0899	81.8818	40.329
	0.156	0.365	7.131	2.959		2.75	42.3541	43.5177	71.5784	86.0179	49.1515	59.0512	61.1399	79.3882	40.4311	18.474	83.7345	141.369	65.0403	36.3526	41.6988	37.0748	103.106	40.0661	85.1659	36.9568	35.0843	65.236	35.1729	39.2592	31.5116	64.8718	93.8307	67.9802	30.7685	61.6006	32.997	54.8778	67.177	52.9822	47.4373	38.4805	68.4305	89.3408	48.1715	35.9513	29.5932	83.1483	41.4326
	0.224	0.417	1.424	3.091		2.83333	43.0557	47.7972	73.9241	87.2408	50.9713	61.1951	64.6385	79.633	41.219	18.9697	87.2024	144.775	68.3854	36.5434	43.8925	38.2565	104.809	43.4639	88.584	36.9833	36.0921	66.9631	36.0147	40.5042	32.3546	66.2577	96.4644	69.3702	31.3124	62.5632	33.6182	57.5905	67.9106	54.0584	50.9358	40.2694	70.2735	93.8479	48.6638	36.8709	31.4021	83.9958	44.3892
	0.089	0.438	3.064	1.257		2.91667	43.7474	51.2395	76.7915	88.4196	52.1576	61.812	68.1942	79.8412	41.8353	20.0466	90.6984	146.31	70.7588	37.1067	46.1979	40.0629	107.155	49.4035	93.2365	39.2928	36.3467	68.4367	36.7979	41.6015	32.6853	68.6421	99.581	71.3556	32.8714	64.0348	34.7125	58.0271	68.921	54.5139	54.5468	42.2306	72.7029	98.4314	49.4192	38.5603	32.4653	84.2643	49.3918
	0.269	0.306	2.4	1.648		3	43.9343	52.9316	78.6017	89.0248	53.9921	63.1001	70.4149	80.3241	42.9035	20.2117	92.0787	147.656	72.4523	38.6223	48.151	41.0987	108.847	51.9353	96.3472	40.7613	37.705	69.552	37.3823	43.6229	33.4909	70.642	104.348	72.8278	34.3629	64.989	34.9587	58.2872	69.5818	55.7438	57.2684	44.5919	75.7448	103.085	49.8357	39.6286	33.4597	85.23	54.4127
	0.196	0.305	3.601	4.093		3.08333	44.8322	54.7196	80.103	90.7655	54.956	65.8594	72.3928	82.2755	44.4848	21.0436	92.5295	148.608	74.0636	39.1983	49.8972	42.6584	111.282	53.9262	98.0853	42.5098	39.0964	69.9168	38.0421	45.8384	33.6266	72.4281	107.755	74.4166	35.6046	65.4776	35.5724	58.3932	70.0981	56.59	57.6616	46.8746	78.9548	107.433	50.7399	41.5505	35.1697	87.5428	55.7974
	0.176	0.496	1.516	1.488		3.16667	45.5162	56.2292	82.2711	91.8362	56.9134	67.8851	75.5162	83.4376	45.7231	22.7612	93.2093	151.511	75.2486	39.6266	51.4389	43.252	112.547	58.0925	100.425	45.3205	40.2788	70.9192	38.2293	47.0297	34.3041	74.4436	111.313	74.7806	37.028	66.5891	36.74	58.8115	71.7922	58.1677	58.4543	50.1835	83.3946	110.864	54.4327	42.2317	35.7168	90.2695	56.0278
	0.131	0.456	3.547	1.845		3.25	45.7895	57.6963	83.9194	93.0388	58.1346	68.1678	78.2108	86.4287	47.7376	24.2057	94.4315	156.152	77.5943	40.6572	52.7323	44.1004	114.685	62.5385	101.09	47.3768	41.2631	72.5792	38.5962	48.0352	34.6748	75.8119	113.972	75.9707	38.2193	67.5023	37.2806	60.2212	72.8014	59.086	59.5296	53.8309	88.7144	114.551	56.7454	42.7991	36.1733	92.4516	57.3189
	0.267	0.332	1.556	3.364		3.33333	46.7225	58.6627	85.0408	94.0999	59.6121	68.466	81.2377	87.5096	49.4388	26.2153	94.9215	159.977	80.5203	41.6336	54.1886	44.7856	116.975	66.071	101.484	49.1417	42.5555	73.1757	39.1536	49.8842	35.1481	77.0404	114.942	76.8693	40.0243	68.4185	38.244	62.9046	74.4577	59.8532	59.9229	56.5699	92.6665	118.902	57.8087	43.4942	37.1799	94.0235	59.0112
	0.064	0.464	3.855	1.579		3.41667	47.6531	59.3414	86.5112	95.1099	61.303	69.5155	84.6368	89.5574	50.7489	28.9516	95.8259	162.905	83.6397	41.8633	54.9168	45.5145	118.992	68.7985	102.192	51.7968	44.0815	73.9189	40.0288	51.9745	36.1093	78.1849	116.435	78.5396	40.6871	69.7574	38.5545	64.8413	77.1894	62.1135	64.4834	59.8025	96.5705	121.866	58.9409	44.4737	37.7377	96.9717	61.8264
	0.164	0.375	6.064	1.914		3.5	48.1745	59.807	87.5759	95.3326	61.8876	70.7306	87.8637	90.1431	51.3686	31.7849	96.9806	166.212	87.2921	42.5264	56.3455	45.6061	119.682	71.0898	102.584	54.4412	45.0111	74.377	41.1889	53.8002	37.8637	79.1921	117.648	80.311	42.6828	71.815	38.6721	66.4035	78.6345	63.8252	70.6584	62.2023	99.4898	124.667	59.9454	45.5478	38.2996	97.7583	65.7648
	0.102	0.19	2.79	5		3.58333	48.8974	60.7822	89.0014	96.8591	63.9055	71.5409	90.5395	92.1405	52.6052	33.9364	97.5367	169.193	91.4823	44.4505	57.567	45.7713	120.678	73.2894	103.754	56.84	46.0383	75.0527	41.723	56.0363	38.4687	79.5995	118.453	81.6446	44.5841	73.2157	38.9772	69.8731	79.8609	65.5436	77.6126	63.966	102.274	127.24	60.9455	46.3649	39.4831	98.0692	69.8521
	0.329	0.363	1.316	1.967		3.66667	50.0323	61.8458	90.2709	99.0482	65.0629	71.9568	92.4284	94.5691	53.8568	35.8516	98.5069	171.543	94.3543	47.0697	59.1437	46.2156	122.35	75.8868	106.498	58.1021	46.4269	75.4092	42.6291	58.0935	39.6506	83.0687	119.137	82.0352	47.0005	74.1525	39.6296	71.3455	80.7104	68.8157	82.4529	65.5382	103.978	130.046	61.8541	46.62	39.9966	98.6232	72.4709
	0.318	0.481	3.014	1.288		3.75	50.9761	62.7872	91.2884	103.901	65.8627	72.7352	94.7262	97.6673	54.7876	36.5396	98.7162	172.906	97.5226	50.2108	60.0825	47.5943	123.772	79.263	112.481	61.1004	48.1099	76.0697	43.11	61.4256	40.9789	84.8558	120.435	82.4443	52.1271	74.5849	40.4404	73.3754	80.992	72.7393	86.339	67.8773	106.457	132.157	63.9371	48.6511	41.5876	99.2273	75.0499
	0.233	0.381	1.863	2.165		3.83333	51.6052	64.4988	92.7948	107.62	66.6699	73.488	95.4922	100.104	57.2203	38.3661	99.3706	174.595	100.735	53.6476	61.0013	48.0845	124.918	81.7283	118.267	64.1643	48.933	77.1852	43.5484	66.3225	41.979	85.9444	123.658	83.8137	55.1652	75.5593	41.3136	74.4032	82.5983	75.7214	91.3141	70.4059	108.767	134.322	66.6248	49.3603	42.9925	99.4073	76.7161
	0.15	0.286	6.074	3.149		3.91667	51.8203	65.3827	93.9057	110.416	67.3999	74.0952	97.2892	102.434	58.7284	38.6684	100.776	175.773	102.463	55.5216	61.35	48.338	127.432	83.4935	123.319	66.5133	50.4682	79.1382	43.6264	70.8471	43.7438	86.9375	128.718	84.9591	58.7838	76.3444	41.4626	76.4988	83.0529	78.1866	95.5449	72.2181	110.667	135.898	71.8139	49.7814	43.2294	99.7107	80.5278
	0.374	0.201	1.16	3.613		4	52.6502	66.9144	95.2125	111.737	68.6645	74.9203	98.5092	103.47	59.953	38.8822	101.854	176.849	103.518	57.5159	61.5442	49.5636	129.896	84.7494	128.206	68.1702	51.3479	81.4418	44.247	73.3839	44.9773	87.3429	135.777	85.4775	60.8107	77.2142	41.7442	79.0031	83.5002	81.8932	98.3124	74.4519	113.502	138.16	75.094	51.0767	44.0932	99.8848	86.0438
	0.197	0.377	3.026	1.845		4.08333	52.7782	67.8953	96.3858	113.449	69.8425	75.4414	99.6411	104.188	61.777	39.2721	102.478	177.55	105.915	60.6879	61.7792	52.108	132.292	85.9639	132.577	69.975	53.9345	83.7248	45.2922	75.9483	45.8669	87.5918	144.252	85.7405	63.4754	78.0729	41.8987	81.5426	85.2453	85.5137	102.02	76.5806	117.561	139.731	78.6492	52.5258	45.2766	100.024	91.144
	0.188	0.448	2.232	2.841		4.16667	53.2274	68.6932	97.5973	114.861	71.3047	75.968	101.496	105.117	62.9887	40.1767	102.765	178.804	107.371	63.5041	62.3145	53.4742	139.798	87.29	136.867	71.1963	54.6956	84.9136	45.7236	76.82	47.3511	89.1538	153.137	86.3909	66.3815	78.3653	42.3231	83.4929	86.2795	89.0024	105.177	79.3056	121.324	141.403	81.7996	54.0994	47.049	100.511	96.3442
	0.323	0.489	1.906	1.882		4.25	53.6336	69.9019	99.1146	117.76	72.5978	76.2966	103.277	105.257	64.8924	40.7452	104.053	179.595	107.799	67.237	63.9463	55.4559	147.634	88.467	139.877	72.9804	55.0517	87.2119	46.171	77.8348	48.4743	91.4469	157.935	86.8205	68.6075	80.0528	43.4323	84.4116	90.126	91.6694	107.434	82.8666	126.22	142.444	82.8729	55.1925	48.2969	100.621	100.525
	0.207	0.366	2.485	2.458		4.33333	54.1329	71.0321	100.386	120.565	73.5813	76.6711	104.287	106.939	68.2366	41.3722	105.569	180.647	109.152	70.2541	64.7691	56.739	153.515	89.1336	143.62	73.9159	55.962	88.7159	46.7048	78.9141	49.4166	93.3672	160.728	87.4707	69.8473	82.2654	43.5571	85.6849	92.7569	93.4261	110.467	88.3746	131.17	142.733	84.0229	56.5756	49.2752	100.875	105.701
	0.335	0.48	2.517	1.967		4.41667	54.6994	71.3486	101.633	122.653	76.239	77.2327	105.849	108.032	70.1819	41.6669	107.543	181.01	110.494	72.8192	64.8368	58.4897	159.689	89.8254	145.673	76.0071	56.829	89.0163	47.2257	79.9244	49.8192	94.7946	162.284	87.7675	71.3745	83.5001	43.9893	86.0573	94.86	94.8574	112.457	92.5508	135.719	145.049	86.8233	57.6345	49.7377	102.038	109.47
	0.146	0.516	3.195	1.374		4.5	54.9616	71.8674	103.592	123.686	78.1547	77.5637	107.685	109.169	72.8309	42.3769	109.778	181.397	112.238	75.6498	65.2221	59.894	164.513	90.8925	148.274	77.2432	57.9931	90.1682	47.7515	81.6429	50.3748	95.4372	164.046	88.2088	72.9518	84.4564	44.0827	86.3807	96.6613	96.0256	116.076	95.6624	140.115	146.235	88.7641	58.0536	50.2367	102.437	112.649
	0.266	0.458	1.642	1.79		4.58333	55.0401	72.4197	105.062	125.242	79.0274	78.3743	108.733	110.578	74.6754	43.5242	111.296	182.195	115.329	78.1032	66.1566	60.3102	167.673	92.3839	151.494	78.7918	58.6872	91.5168	47.9439	82.3714	50.9539	98.4292	165.291	88.5397	74.4898	85.7271	44.4417	87.0545	97.2375	97.6776	120.516	98.7462	143.656	148.162	91.6512	58.704	50.8627	104.036	115.672
	0.222	0.324	3.986	3.293		4.66667	56.0473	73.2465	105.692	126.413	81.3863	78.8398	110.068	112.099	75.8668	43.9388	112.98	183.758	117.712	80.6726	66.5441	61.0875	171.987	93.3518	154.436	79.3251	60.7337	91.8935	48.3845	84.0483	52.253	101.574	169.41	89.3971	77.149	87.3784	45.3737	88.307	99.6206	98.7588	124.582	102.694	147.732	149.573	94.3012	60.0771	51.4599	105.38	118.345
	0.382	0.241	1.687	2.02		4.75	56.2491	74.1189	106.652	126.639	82.5331	79.2946	110.598	112.984	76.9369	44.2678	114.448	185.262	119.854	82.7289	66.7099	62.7036	177.195	93.8169	155.767	80.5179	61.8561	92.8958	48.95	84.725	53.169	103.869	173.997	90.7651	77.6675	89.4954	46.3963	91.5463	101.689	100.408	130.484	106.612	151.401	151.644	96.1653	60.7169	52.5264	106.343	120.733
	0.265	0.414	1.173	1.982		4.83333	57.5833	75.5833	107.803	126.884	84.4398	80.3515	111.371	114.283	78.3465	44.5003	117.557	186.101	122.975	84.8952	66.8679	64.5559	183.343	94.0067	157.167	81.8126	62.7891	94.2241	49.309	86.7674	53.293	106.235	177.028	93.2954	79.8523	91.2547	46.6367	92.5936	102.492	101.825	135.583	109.969	154.902	153.827	97.8693	61.1627	53.113	107.663	122.416
	0.232	0.378	1.616	2.43		4.91667	58.2474	76.9758	109.478	128.032	85.6784	81.3985	111.891	115.166	79.6289	45.6265	119.421	186.966	125.778	86.2166	66.9873	65.0549	186.865	95.407	157.329	83.6948	64.1488	95.0006	50.1818	88.7497	53.6359	108.137	180.196	97.1243	81.8154	92.5954	47.6894	93.9984	104.075	104.219	140.108	112.701	157.168	156.182	98.8007	62.4744	53.7408	109.209	122.843
	0.153	0.361	1.179	1.917		5	58.5532	78.822	110.838	129.34	86.9853	81.7301	113.213	115.67	81.1696	46.397	122.001	189.488	128.238	87.5406	67.5003	66.5895	189.894	96.0256	157.869	84.9727	64.8576	96.9876	51.1159	89.8581	55.2068	112.085	182.774	99.4614	83.4159	93.6932	47.94	95.0871	105.048	106.159	143.583	115.2	160.124	159.3	99.8698	62.7553	54.5788	110.602	122.907
	0.123	0.447	5.036	1.165		5.08333	58.8045	81.6347	111.965	129.846	88.966	82.8947	114.097	117.719	82.3693	47.2501	125.565	192.993	130.696	87.6716	67.7827	67.9429	192.263	96.8517	158.381	86.7913	64.9522	97.8606	51.6626	90.2084	56.7589	114.52	184.652	103.393	84.3224	94.7167	48.4164	95.6606	105.823	108.119	146.827	118.067	163.385	163.853	100.456	63.0008	56.0704	111.689	123.22
	0.269	0.355	2.725	2.459		5.16667	59.0785	85.2053	113.274	130.431	91.3428	83.5626	114.605	119.056	82.814	47.605	127.553	196.109	133.484	88.5386	68.3157	68.8767	195.434	97.1481	160.001	87.472	65.0404	98.7113	52.2355	90.7345	57.8161	116.224	186.128	105.726	85.3871	95.393	48.6938	97.0544	105.968	110.729	151.73	120.291	165.885	167.768	100.892	63.8261	57.8284	112.64	124.252
	0.167	0.59	6.608	1.721		5.25	59.2777	88.7586	114.576	131.682	95.3437	84.5639	114.989	120.555	83.1318	48.5072	130.452	199.996	135.736	89.3695	69.0876	70.1243	198.619	98.1476	160.947	88.1557	66.1986	98.9154	52.8492	91.095	58.1178	117.588	187.691	108.962	87.3865	96.7247	49.6853	98.4633	106.445	112.036	156.834	123.402	168.948	169.433	101.964	64.124	58.0508	114.546	126.33
	0.15	0.42	1.438	1.236		5.33333	59.8303	92.8886	115.532	133.288	99.1129	85.1556	115.403	123.165	83.6199	49.3174	132.66	203.097	137.345	91.2511	69.5208	71.0568	201.704	98.8611	162.018	88.8062	67.1496	99.3869	52.8869	91.618	58.6122	119.745	188.952	112.948	88.9093	97.9635	49.9174	99.9376	107.966	113.685	159.619	126.658	171.54	170.632	104.155	64.5378	60.4984	115.937	127.513
	0.203	0.305	7.118	4.502		5.41667	61.1251	97.2687	115.866	134.228	103.381	85.8576	118.78	124.678	85.294	49.4886	135.232	206.086	139.099	93.1556	70.0735	72.2229	203.899	99.2027	163.626	89.3142	68.2449	99.6394	53.4167	92.3682	60.0782	120.981	190.91	115.902	90.0504	99.8147	50.2553	100.25	108.853	116.474	163.824	129.449	174.673	173.096	107.389	64.9569	62.1738	117.421	130.235
	0.327	0.36	1.25	1.461		5.5	61.7161	101.479	116.16	135.093	107.004	86.1199	121.625	125.314	86.9906	49.6092	137.088	209.165	141.467	94.7243	70.1925	73.1699	204.652	99.6707	165.088	89.9918	69.6134	99.9535	54.2574	92.8958	61.639	122.597	192.158	119.232	90.9205	101.734	50.6342	100.415	109.717	118.007	168.199	132.736	176.736	175.051	109.364	65.4752	63.1139	118.885	133.038
	0.24	0.316	2.637	1.544		5.58333	62.8819	104.721	117.017	135.906	109.177	86.3507	124.568	125.542	88.5155	49.8909	138.354	212.263	142.791	96.5185	70.3466	74.4395	205.332	100.386	166.525	90.247	70.0047	100.546	54.6833	94.0062	62.9971	124.391	193.274	122.312	91.8066	103.177	50.863	101.459	111.017	119.523	171.829	135.758	180.031	176.731	111.704	66.6224	65.4773	119.915	135.694
	0.428	0.5	1.913	2.114		5.66667	63.3133	107.638	117.822	136.529	110.99	86.947	126.571	128.631	89.7455	50.3593	140.212	215.374	145.606	98.7596	70.6066	75.6054	208.423	101.329	168.317	90.9438	71.5811	100.859	55.3543	94.1133	64.6909	126.293	194.135	124.745	92.3513	105.265	51.4501	102.172	112.062	120.996	175.398	138.807	183.293	179.032	114.579	68.2546	67.1845	122.14	139.667
	0.245	0.292	1.27	3.924		5.75	63.7317	110.737	119.053	137.547	113.382	87.2906	130.303	129.837	91.6654	50.4879	142.347	217.237	148.113	99.8589	70.716	76.2258	211.829	103.203	173.028	92.8388	73.8557	100.984	56.0373	94.2666	65.8191	127.362	195.047	128.182	92.7561	108.212	52.1928	103.165	112.908	124.341	178.143	142.42	187.675	179.989	117.068	69.1365	68.0118	124.931	141.961
	0.131	0.606	4.392	1.24		5.83333	64.9889	113.202	120.81	137.863	115.268	87.4852	134.28	132.154	92.7556	50.7186	144.413	220.143	148.746	100.99	70.9483	77.334	216.122	104.758	176.429	93.3708	75.3555	101.484	56.2244	94.7225	67.3109	130.29	195.317	130.712	93.0532	110.058	52.8093	103.911	114.88	125.981	181.791	146.441	189.613	181.557	119.156	70.844	69.8364	127.04	144.525
	0.29	0.534	4.691	1.772		5.91667	66.2641	114.537	121.772	138.011	115.612	87.7544	137.77	132.36	94.0432	51.0389	145.166	223.526	149.911	101.887	71.5255	77.7147	223.095	106.592	180.716	94.1345	77.5748	102.621	56.4012	95.8819	69.0649	132.703	195.772	132.428	93.7091	113.864	52.9344	104.395	115.949	128.416	186.764	151.398	191.432	182.952	121.463	72.4368	71.1279	131.092	146.135
		0.335		2.973		6	67.1522	117.91	123.515	138.352	116.93	89.1145	138.593	134.7	94.9964	51.6625	146.01	244.827	150.69	104.454	72.8706	78.2608	229.924	108.38	184.086	95.0683	79.8489	104.218	56.9641	96.679	70.9627	135.523	197.683	134.384	94.734	118.741	53.7271	104.844	118.12	130.862	190.139	156.892	194.385	184.184	123.568	74.0664	72.1818	134.307	148.431
		0.379		2.061
		0.618		1.153
	8e					8f
	Last time point (6 hr) cumulative path					Directionality
	siControl	siFMNL2	siFMNL3	siFMNL2/3		siControl	siFMNL2	siFMNL3	siFMNL2/3
	67.1522	119.3	56.7692	52.5169		0.507372	0.403069	0.194484	0.158612
	117.91	95.3274	64.5819	51.8633		0.696228	0.090038	0.243776	0.309282
	123.515	72.3546	80.9213	73.4195		0.164016	0.140752	0.594754	0.323585
	138.352	79.5145	70.2188	58.1696		0.66938	0.072634	0.756164	0.330913
	116.93	74.2827	131.363	103.3		0.250024	0.320988	0.311475	0.434553
	89.1145	74.1637	79.4778	34.3849		0.177823	0.340338	0.395316	0.136849
	138.593	90.1754	81.5039	114.311		0.207957	0.305274	0.438623	0.443835
	134.7	64.1776	62.0486	51.8106		0.415376	0.534972	0.18364	0.212488
	94.9964	69.5245	105.225	55.0988		0.662905	0.263934	0.298753	0.305899
	51.6625	181.884	85.3302	77.9052		0.223192	0.677378	0.75178	0.693698
	146.01	107.546	112.571	186.974		0.381379	0.478866	0.609328	0.327908
	244.827	98.1337	139.326	73.2558		0.342865	0.467949	0.24563	0.173379
	150.69	80.5934	111.409	70.8047		0.483175	0.382084	0.860428	0.225197
	104.454	95.5747	139.095	39.6707		0.08506	0.435043	0.834849	0.352811
	72.8706	86.365	98.3673	76.4986		0.771881	0.318401	0.330961	0.633934
	78.2608	102.01	111.441	62.1375		0.261558	0.288603	0.848842	0.272968
	229.924	153.204	93.4929	66.424		0.641184	0.702092	0.831383	0.177064
	108.38	50.7165	139.262	113.999		0.34635	0.137244	0.815105	0.457966
	184.086	76.7072	60.4014	72.0782		0.658515	0.677573	0.683295	0.478618
	95.0683	111.289	134.206	72.6503		0.762359	0.315295	0.912583	0.322437
	79.8489	90.3323	81.7766	92.7357		0.344352	0.389103	0.611481	0.330873
	104.218	113.406	71.5813	52.1572		0.526522	0.122274	0.371118	0.176661
	56.9641	97.1564	105.099	57.315		0.306983	0.433692	0.431179	0.054318
	96.679	94.0419	70.5704	83.8674		0.556159	0.248467	0.623078	0.382627
	70.9627	85.7127	62.354	79.3766		0.156007	0.325308	0.44642	0.598548
	135.523	108.638	115.074	63.8038		0.462309	0.175481	0.585606	0.201702
	197.683	91.0956	113.589	78.3264		0.101638	0.611064	0.265621	0.488301
	134.384	188.748	105.075	69.3399		0.442207	0.567277	0.490779	0.427443
	94.734	162.066	112.8	70.1787		0.650712	0.740274	0.279024	0.271641
	118.741	73.7983	86.6602	48.5016		0.35115	0.58439	0.241929	0.095375
	53.7271	108.93	72.0529	93.7193		0.29148	0.275054	0.229838	0.570531
	104.844	69.4507	101.512	80.3223		0.189269	0.153668	0.426832	0.398312
	118.12	95.3683	115.216	50.3069		0.8635	0.177819	0.154563	0.361571
	130.862	53.6887	143.143	64.2514		0.225141	0.069001	0.885538	0.14305
	190.139	67.0047	91.9462	54.8159		0.719448	0.266389	0.93053	0.609118
	156.892	83.664	60.8813	55.2613		0.266055	0.363546	0.843687	0.272925
	194.385	125.528	62.5025	48.8622		0.345349	0.398352	0.609056	0.140974
	184.184	72.6401	84.0361	68.4478		0.28805	0.278245	0.839978	0.060434
	123.568	188.621	64.3928	85.4049		0.450808	0.279091	0.510045	0.360616
	74.0664	276.551	48.8412	44.8817		0.639376	0.460662	0.404665	0.149523
	72.1818	100.135	57.4964	131.84		0.203803	0.332147	0.515413	0.234988
	134.307	73.9082	100.235	52.2945		0.442992	0.429203	0.83824	0.593951
	148.431	175.634	58.0524	90.4913		0.39946	0.125109	0.546301	0.044522
	295.363	113.334	62.6021	87.9273		0.518378	0.092411	0.696564	0.113009
	139.008	74.6826	64.3605	123.289		0.449342	0.447586	0.823735	0.370381
	160.698	136.772	78.1385	87.465		0.331774	0.542497	0.482407	0.482737
	182.688	307.413	112.359	61.6905		0.48575	0.451806	0.320039	0.298291
	81.61	174.702	94.0398	67.0302		0.648133	0.401758	0.579114	0.19108
	246.778	81.8115	138.551	73.6901		0.279974	0.122745	0.737376	0.32527
	159.484	132.398	92.1306	71.8535		0.60199	0.274565	0.684821	0.252369
	52.7506	114.816	63.4422	154.073		0.781349	0.327691	0.499708	0.021008
	125.701	87.1945	60.2856	50.212		0.451549	0.482058	0.423213	0.189409
	285.376	90.7659	72.4728	63.0031		0.546719	0.13714	0.262472	0.60934
	136.655	165.961	103.379	98.871		0.652537	0.523532	0.604282	0.470552
	112.9	119.203	132.168	88.848		0.489786	0.518964	0.497414	0.045499
	71.6882	73.0346	73.6363	104.504		0.672412	0.186244	0.704814	0.286897
	107.132	265.387	188.714	185.831		0.473455	0.518272	0.138314	0.496235
	263.062	188.797	62.5988	105.63		0.272469	0.106202	0.240733	0.383846
	325.205	81.7972	124.587	71.0113		0.677263	0.21357	0.226612	0.521707
	93.2754	71.6746	94.3188	79.3731		0.63928	0.618068	0.787105	0.530189
	223.703	138.783	189.707	134.133		0.440538	0.186382	0.750396	0.149286
	171.907	68.2449	157.128	91.7842		0.651058	0.286863	0.599891	0.483627
	190.505	177.946	78.0323	53.182		0.873806	0.307421	0.238595	0.53784
	174.91	83.8894	40.6013	64.281		0.289811	0.293804	0.708888	0.475648
	60.832	56.813	158.052	80.2801		0.025412	0.114612	0.361842	0.351812
	95.1739	60.021		66.9413		0.871991	0.245673		0.078785
	141.584	112.031		73.1333		0.52121	0.634029		0.378594
	102.385	130.913		41.7472		0.033368	0.160107		0.590109
	88.627	120.846		60.4935		0.404087	0.385193		0.078223
	77.5121	168.97		82.4385		0.240698	0.361784		0.351412
	175.382			52.7861		0.738251			0.384587
	128.097			101.585		0.600996			0.507365
	136.466			61.543		0.521537			0.422015
	151.022			49.4503		0.70922			0.362754
	84.2429			59.3487		0.324893			0.556386
	122.13			80.5539		0.869497			0.346571
	87.9541			55.6776		0.50562			0.448608
	66.9368			55.7573		0.801349			0.35132
	130.149			79.1859		0.563927			0.251921
	92.7529			53.6358		0.680996			0.358572
	215.266			77.1395		0.792107			0.513263
	117.94			75.2003		0.677607			0.630984
	83.8267			72.4728		0.431496			0.444535
	149.975			112.412		0.649838			0.688751
	52.8619			61.7826		0.157215			0.26131
	125.194			154.138		0.209382			0.360971
	140.481			55.4508		0.633245			0.410987
	145.851			182.365		0.396381			0.110323
	155.012			128.994		0.164163			0.227001
	122.603			60.8663		0.175277			0.458986
	87.8242			75.148		0.635935
	123.924			66.3059		0.590167
	123.462					0.16542
	70.8071					0.47608
	226.273					0.659767
	305.257					0.145698
	216.71					0.130789
	96.9137					0.783001
	184.413					0.72086
	148.531					0.738642
	195.023					0.434927
	94.3456					0.495858
	115.202					0.501841
	107.986					0.125305
	182.809					0.467143
	111.514					0.833646
	112.5					0.500691
	69.7989					0.078319
	94.5815					0.748458
	163.4					0.565512
	177.981					0.808191
	96.7616					0.757628
	62.7664					0.358644
	67.526					0.702587
	114.02					0.291477
	132.955					0.729321
	179.216					0.314642
	228.879					0.273232
	213.477					0.034522
	200.379					0.438091
	92.9925					0.573717
	104.221					0.126814
	178.221					0.260027
	155.066					0.564782
	81.935					0.714913
	153.344					0.509137
	77.8526					0.515095
	119.242					0.413015
	119.872					0.393968
	132.93					0.620139
[truncated: 315 more columns]

## Sheet: Supplementary Fig 9
	9b					9f
	Cell speed		Directionality			Directionality
	H9	FMNL2/3 KO	H9	FMNL2/3		H9	Rac1 KO
	0.414002	0.461653	0.422595	0.62705		0.299342	0.488317
	0.353009	0.259497	0.659966	0.082136		0.337792	0.949626
	0.547011	0.150132	0.30988	0.168217		0.559305	1.01855
	0.378901	0.281	0.534591	0.359542		0.667235	0.502474
	0.480855	0.289036	0.620387	0.300652		0.161552	0.506008
	0.345091	0.15032	0.250326	0.28033		0.542973	0.562298
	0.341827	0.284108	0.101514	0.207276		0.299998	0.649424
	0.234575	0.237176	0.311722	0.47296		0.412689	0.841541
	0.471216	0.209964	0.401858	0.366145		0.36948	0.583092
	0.330135	0.122817	0.376423	0.29206		0.56712	0.584643
	0.193818	0.219894	0.151598	0.250287			1.14362
	0.298632	0.386762	0.660243	0.646567			0.410603
	0.488032	0.273607	0.454307	0.090191			0.515677
	0.472845	0.299075	0.132035	0.243201			0.463347
	0.254825	0.167245	0.692826	0.263205			0.89358
	0.244766	0.219105	0.140666	0.074092			0.844735
	0.248577	0.218709	0.156412	0.488834			0.779804
	0.251029	0.160303	0.041888	0.12542
	0.409751	0.21529	0.844681	0.327229
	0.64705	0.211014	0.864145	0.094525
	0.499514	0.521203	0.618322	0.617446
	0.417264	0.227774	0.061812	0.362291
	0.16834	0.247074	0.426072	0.360227
	0.531902	0.144737	0.861532	0.329239
	0.394544	0.211306	0.179971	0.410958
	0.400494	0.181674	0.572611	0.217345
	0.13305	0.130046	0.541524	0.513001
	0.28876	0.12085	0.505007	0.427373
	0.500291	0.214989	0.503833	0.257808
	0.387847	0.290913	0.298972	0.13839
	0.372646	0.393491	0.848588	0.413584
	0.250829	0.624385	0.138674	0.206139
	0.280484	0.299958	0.557115	0.423621
	0.380078	0.130487	0.626365	0.400033
	0.263442	0.132746	0.742537	0.346076
	0.206802	0.393854	0.395807	0.476394
	0.158822	0.449977	0.461172	0.418033
	0.204492	0.20085	0.783679	0.183141
	0.554122	0.122584	0.116914	0.068136
	0.256765	0.212724	0.146419	0.380928
	0.393863	0.136382	0.462419	0.106714
	0.512852	0.220977	0.59128	0.115264
	0.589714	0.237031	0.705051	0.608282
	0.213469	0.333665	0.30736	0.280345
	0.486273	0.158758	0.778164	0.089441
	0.256981	0.150206	0.695766	0.201189
	0.435501	0.151696	0.729007	0.601216
	0.751671	0.20054	0.900572	0.407398
	0.438328	0.139177	0.926439	0.260726
	0.210998	0.216262	0.53024	0.129422
	0.129866	0.172433	0.270515	0.511957
	0.183853	0.188921	0.334008	0.330697
	0.208472	0.237525	0.362027	0.02949
	0.745993	0.252857	0.79652	0.569327
	0.580258	0.256312	0.129498	0.228261
	0.312607	0.266202	0.701083	0.241803
	0.609782	0.31529	0.858659	0.60574
	0.162863	0.582154	0.383561	0.176221
	0.202339	0.269554	0.574869	0.312723
	0.43031	0.12479	0.493993	0.170491
	0.661446	0.251339	0.185798	0.181142
	0.587206	0.112868	0.263115	0.520732
	0.263219	0.283712	0.492185	0.637839
	0.144067	0.119788	0.771824	0.335338
	0.390358	0.323655	0.203038	0.307824
	0.253373	0.239942	0.350629	0.488393
	0.264062	0.226989	0.47806	0.691429
	0.644577	0.453901	0.089334	0.253627
	0.270298		0.667788
	0.261374		0.548445

## Sheet: Supplementary Fig 11
	11b							11c							11d
	Cell area							Cell roundness							LP width
	A549	MDA-MB-231	RPE-1	HT1080	U-2OS	HK-2		A549	MDA-MB-231	RPE-1	HT1080	U-2OS	HK-2		A549	MDA-MB-231	RPE-1	HT1080	U-2OS	HK-2
	1.89304	1.71876	3.01963	1.44446	0.936413	0.904391		0.719	0.777	0.639	0.626	0.359	0.634		4.26188	3.62775	3.38004	3.13996	3.93231	2.06185
	1.78579	1.70477	1.40958	1.98174	1.16899	1.27674		0.463	0.751	0.725	0.771	0.739	0.705		3.80325	3.66281	3.92329	4.77621	3.43182	2.9829
	1.21481	1.54216	1.87788	1.59295	1.33811	2.00254		0.475	0.775	0.666	0.983	0.367	0.859		2.9689	4.38056	3.70765	5.58648	3.11536	2.56773
	1.84337	1.39536	2.02177	1.41606	1.22995	1.08388		0.78	0.799	0.971	0.954	0.542	0.687		5.43468	4.12568	3.21581	4.78112	4.03385	3.13952
	1.57531	1.62356	2.31176	1.47652	1.31497	1.16857		0.401	0.62	0.663	0.76	0.775	0.616		4.63711	3.37522	3.58681	3.26639	2.34767	4.6684
	1.50796	1.94409	3.30233	1.5513	1.69413	1.76929		0.601	0.751	0.606	0.698	0.536	0.889		5.70154	3.24123	2.86893	3.22171	3.84665	2.88417
	1.43263	1.41091	1.4161	1.23402	1.11593	1.23467		0.671	0.748	0.797	0.725	0.482	0.456		4.07366	3.53292	3.83241	2.94132	2.62353	3.95443
	1.88203	2.19126	1.59578	1.67478	1.18529	1.46052		0.489	0.907	0.672	0.832	0.666	0.57		2.83653	4.31265	3.42415	2.39291	2.95833	3.47634
	1.24499	1.6082	1.33611	1.91074	1.20276	1.47872		0.925	0.396	0.484	0.564	0.394	0.949		4.06463	3.32278	4.03259	3.91761	4.44997	4.08371
	1.95592	1.76934	1.56495	1.62044	1.8741	1.88912		0.776	0.897	0.909	0.601	0.563	0.818		3.49643	4.61781	3.84598	3.52539	3.9784	2.79541
	1.82676	1.34732	2.64566	1.72159	1.79188	1.33124		0.395	0.693	0.657	0.258	0.453	0.494		4.60078	4.1251	4.2779	3.90278	3.23634	2.52004
	1.97938	1.42003	1.59507	1.43498	1.30799	1.76765		0.76	0.775	0.788	0.61	0.465	0.556		4.76144	4.61848	4.90291	3.86393	4.5288	2.69807
	2.15077	1.55944	1.28905	1.60243	1.1653	1.61711		0.669	0.922	0.719	0.704	0.488	0.869		3.0004	4.55479	5.11659	4.53119	2.75369	3.01847
	1.753	1.74969	1.86463	1.56735	1.76611	1.35549		0.545	0.708	0.658	0.672	0.284	0.862		3.43191	4.20482	4.30061		3.48648	2.50641
	1.59099	2.13108	1.82395	1.59101	1.48751	1.20204		0.541	0.783	0.941	0.546	0.662	0.871		3.43053	3.74752	4.84863		3.3375
	1.57546	1.9345	2.04204	1.42438	1.30844	1.3267		0.694	0.786	0.879	0.782	0.397	0.85		4.87366	4.20989	4.45033		3.22496
	1.29286	1.98197	1.24718		1.26943	1.34372		0.664	0.785	0.892		0.303	0.55		2.92782		4.12123		3.37595
	1.442	1.47222	1.38147		1.13606	1.51455		0.699	0.472	0.75		0.285	0.946				3.88166		2.48981
	1.81103	3.09845	1.83239		1.27957			0.614	0.77	0.712		0.616
	1.51148	1.23285	1.70932		1.36275			0.715	0.36	0.602		0.621
	1.23195	1.43189	2.55776		1.35807			0.819	0.669	0.942		0.593
	1.16653	1.77877	1.7723		1.60829			0.573	0.931	0.79		0.338
	1.4042	2.91898	1.5778		1.41991			0.755	0.557	0.475		0.406
	1.69362	1.70117	3.06789		1.54943			0.435	0.646	0.932		0.772
	1.74244		1.41656		1.21186			0.661		0.574		0.415
	1.86443		1.44947		1.26807			0.629		0.608		0.74
	1.37066		1.64489		1.05277			0.651		0.772		0.904
	1.65598		2.64639		1.36773			0.739		0.686		0.515
	1.19281		1.80468		1.79537			0.89		0.88		0.472
	1.7509				1.27852			0.759				0.773

## Sheet: Supplementary Fig 12
	12c			12f			12g
	Cell area			Cell area			Cell area
	- Y27632	+ Y27632		CK-666	+ Bleb		iRFP	MLC WT
	1.77452	1.2972		2.69615	3.82259		1597.79	2342.14
	1.86855	1.80453		4.07945	2.68664		1975.68	1975.85
	1.38471	1.229		2.40116	2.55395		1147.11	1685.87
	1.57555	1.46562		1.78372	3.27486		1511.89	2581.51
	1.52179	2.10732		3.87178	2.69425		1357.91	2577.31
	2.38	1.4983		3.13745	3.3181		876.305	2278.59
	2.15794	1.386		2.77871	2.17564		1451.88	1390.52
	1.89233	2.65779		2.44619	3.70737		1944.92	2658.16
	1.30912	1.43314			2.41913		2565.54	4541.89
	1.71752	1.58902			3.7991		1744.37	1816.99
	1.64779						1599.97	1319.42
	1.54614						1989.97	1751.6
							1930.12	1432.04
							1751.6	1751.94
							1795.14	3305.52
							1651.41	1719.83
							2601.68	1366.32
							1962.57	1359.93
							1906.09	1955.67
							1627.88	2214.38
							1155.18	1815.14
							2397.44	2320.28
							1764.71	2307.34
							2137.89	1167.62
							1778.83	1725.21
							1707.22	1498.44
							2214.21	2607.23
							2088.14	2597.31
							1616.79
							2623.03
							2716.33
							2219.09
							2897.37
							1351.36
							1356.4
							2882.41
							2317.93

## Sheet: Supplementary Fig 13
	13b
			Pak1	Pak2	Pak3	Pak4	Pak6	Pak7	WASP	NWASP	MRCKa	MRCKb	ROCK1	ROCK2	DIAPH1	DIAPH2	DIAPH3	FMNL2	FMNL3	DAAM1	DAAM2
	Efficiency	Rac1F37W	99	99	99	99	99	99	99	99	99	99	27	0	99	99	94	0	0	99	99
		Rac1F37A	99	99	99	99	99	99	0	0	0	0	0	0	0	0	0	0	0	0	0
	SNR	Rac1F37W	0.84	0.48	0.3	0.15	0.52	0.18	0.38	0.68	0.14	0.17	0.08	0	0.65	0.77	0.69	0	0	0.66	0.89
		Rac1F37A	0.76	0.6	0.28	0.12	0.47	0	0	0	0	0	0	0	0	0	0	0	0	0	0
	13f					13g								13i			13j			13l
	Cell area		Cell area			Cell area				Cricularity				SF angle stdev			Actin intensity			FA numbers / cell			Zyxin intensity
	H9	Rac1-/-	H9	Rac1-/-		NE	F37W, Q61L	Q61L		NE	F37W,Q61L	Q61L		Q61L	F37W,Q61L		Q61L	F37W,Q61L		Q61L	F37W,Q61L		Q61L	F37W,Q61L
	1102.23	2902.25	0.154	0.049		2902.25	1694.62	6176		0.049	0.119	0.187		43.5266	35.4532		149.369	159.195		0.027672	0.034503		604.459	530.265
	1065.08	1606.03	0.122	0.068		1606.03	2732.64	2148.82		0.068	0.106	0.319		50.9987	20.5706		228.303	126.522		0.042096	0.030047		235.698	311.128
	1720.51	1598.8	0.149	0.099		1598.8	2801.05	1699.49		0.099	0.171	0.443		47.0142	53.9068		396.258	127.492		0.070382	0.050605		253.563	2107.46
	5563.61	4127.36	0.158	0.039		4127.36	1852.97	4714.2		0.039	0.182	0.719		38.6367	45.6147		566.277	136.358		0.031163	0.020672		174.932	849.991
	1993.84	3463.2	0.109	0.066		3463.2	1903.57	1666.55		0.066	0.142	0.238		31.4934	55.8506		478.296	255.619		0.040567	0.026306		69.426	1133
	2189.67	1602.84	0.135	0.085		1602.84	3321.66	3792.17		0.085	0.194	0.688		59.395	26.4291		311.529	200.75		0.038329	0.037037		2425.51	352.038
	1585.35	1774.46	0.11	0.092		1774.46	2048.47	3042.11		0.092	0.122	0.605		50.2194	58.8197		422.842	320.305		0.035575	0.034349		64.749	72.003
	1143.75	2947.3	0.189	0.033		2947.3	2020.4	2952.18		0.033	0.189	0.395		48.5492	17.0043		373.126	279.743		0.064858	0.037794		121.418	432.28
	2198.24	3836.38	0.101	0.104		3836.38	3162.64	3852.01		0.104	0.215	0.153		37.6058	17.8393		329.159	376.686		0.026829	0.026476		129.888	1002.75
	3672.99	3265.51	0.179	0.045		3265.51	1295.04	4344.55		0.045	0.267	0.344		49.9972	31.5638		495.854	309.581		0.043422	0.026276		592.634	336.138
	3903.28	3340.82	0.102	0.132		3340.82	1873.14	2988.99		0.132	0.08	0.36		28.2955	34.6869		805.443	177.626		0.07117	0.017862		3055.4	413.666
	6289.3	2313.06	0.086	0.04		2313.06	924.046	2721.37		0.04	0.14	0.359		53.6809	34.2295		326.229	103.611		0.058991	0.016836		379.707	401.814
	2355.42	820.329	0.063	0.085		820.329	1165.1	4281.01		0.085	0.276	0.528		44.6454	43.7337		271.476	201.124		0.040154	0.019348		161.818	396.7
	3720.39	1224.61	0.239	0.076		1224.61	2939.9	3194.07		0.076	0.103	0.304		34.1527	38.726		290.576	241.662		0.03334	0.032528		88.286	589.905
	2477.46	1957.19	0.085	0.064		1957.19	1164.6	1965.93		0.064	0.222	0.361		55.4262	24.6743		189.091	237.477		0.031248	0.021335		77.602	93.037
	4463.23	3320.31	0.297	0.056		3320.31	1329.17	4128.71		0.056	0.224	0.518		49.6923	12.875		285.985	214.759		0.051718	0.026582		93.49	118.771
	5260.19	1803.88	0.09	0.168		1803.88	2108.48	6171.63		0.168	0.067	0.363		38.552	52.2161		203.83	124.271		0.035215	0.029165		431.782	113.014
	3777.04	870.422	0.086	0.073		870.422	982.377	3511.61		0.073	0.07	0.298		57.0254	28.9789		260.917	193.737		0.032093	0.016507		36.139	1551.19
	1660.33	1406.83	0.287	0.115		1406.83	2282.63	3017.4		0.115	0.138	0.516		50.8372	27.3508		187.012	74.656		0.034204	0.021005		579.82	306.688
	5746.84	2420.31	0.068	0.09		2420.31	1319.42	4450.45		0.09	0.291	0.435		54.2487	54.8916		270.717	209.864		0.032429	0.028693		230.416	742.495
	1924.91	1302.94	0.269	0.047		1302.94	2488.89	4815.9		0.047	0.158	0.203		64.6567	19.4364		516.562	264.728		0.032767	0.02859		547.942	385.709
	894.629	1555.93	0.234	0.114		1555.93	2170.84	1935.84		0.114	0.07	0.198		31.2322	8.36593		388.19	372.438		0.056913	0.026487			2151.99
	1494.91	2021.07	0.077	0.033		2021.07	2536.63	2161.09		0.033	0.483	0.374		47.9254	18.5217		361.462	123.583		0.033942	0.016168			1224.4
	5155.97	1649.4	0.119	0.047		1649.4	2091.17	3123.47		0.047	0.08	0.395		44.5307			413.593	281.147		0.059712	0.034845			105.417
	5561.09	2655.48	0.166	0.042		2655.48	1966.27	1609.05		0.042	0.032	0.407		52.732			221.529	111.838		0.063442	0.032634			827.361
	3571.45	2300.79	0.204	0.018		2300.79	3300.81	2966.63		0.018	0.129	0.636		69.2872			170.492	329.229		0.044948	0.031085			374.398
	3898.58	904.547	0.167	0.052		904.547	3509.93	3351.92		0.052	0.197	0.237					165.118	226.094			0.031179			309.489
	3904.63	3551.79	0.141	0.035		3551.79	3810.49	3430.25		0.035	0.055	0.413					306.11	115.173			0.044925			231.228
	4337.66	1595.61	0.152	0.041		1595.61	1766.9	4914.74		0.041	0.043	0.538					217.021	103.017			0.019632			105.988
	2828.96	995.993	0.113	0.055		995.993	2184.8	1246.29		0.055	0.155	0.197					385.587	108.706
	4373.8	1416.08	0.088	0.054		1416.08	2212.7			0.054	0.14	0.645					459.381	179.113
	2696.83	1980.89	0.248	0.048		1980.89	1842.88			0.048	0.197	0.331					397.236	80.411
	2785.42	1023.73	0.171	0.063		1023.73				0.063	0.257						545.239	182.669
	2304.15	1473.23	0.191	0.071		1473.23				0.071	0.05						554.928	159.056
		1963.41		0.042		1963.41				0.042	0.163						337.726	104.321
											0.37						219.688	81.957
																	350.104	69.911
																	225.972	126.075
																	350.693	92.401
																	522.589	221.601
																	397.966	99.4
																	550.107	90.39
																	397.507	98.399
																	331.926	82.955
																	312.64	149.541
																	584.194	63.17
																	229.997	94.438
																	272.459	106.927
																	492.647	98.199
																	156.082	292.989
																	642.988	139.272
																	350.588	339.924
																	719.298	157.482
																	276.654	109.108
																	337.071	108.546
																	360.992	85.705
																	319.601	97.004
																	612.604	124.334
																	349.873	104.019
																	438.95	70.463
																	400.183	204.556
																	458.274	271.597
																	216.116	191.363
																	127.952	341.767
																	580.329	321.118
																	369.911	508.334
																	290.864	521.146
																	288.473	452.896
																	109.527	238.13
																	590.843	268.865
																		178.837
																		364.433
																		341.585
																		185.331
																		361.254
																		158.092
																		316.834
																		220.473
																		451.493
																		175.66
																		382.124
																		228.263
																		336.897
																		224.873
																		138.156
																		275.984
																		174.37
																		384.063
																		153.926
																		274.828
																		206.25
																		297.547
																		236.271

[truncated: 4 more sheets: Supplementary Fig 14, Supplementary Fig 15, Supplementary Fig 16, Sheet1]
