# Supplementary material for: A Rho GTPase-effector ensemble governs cell migration behavior
Source: Nat Commun. 2025 Oct 31;16:9637. doi: 10.1038/s41467-025-64635-0 (PMC12579213; doi:10.1038/s41467-025-64635-0)
Supplement: Supplementary file 6 — Source Data [file 41467_2025_64635_MOESM6_ESM.zip › sd1.xlsx]

## Sheet: Figure 1
	Figure 1b
	mStrawberry			mOrange			dTomato			LanRFP			DsRedEX2
	Mean	SD	n	Mean	SD	n	Mean	SD	n	Mean	SD	n	Mean	SD	n
	0	0	150	0	0	150	0	0	150	28.3237	15	173	88.8041	5	393
	Figure 1c
	cytosol													condensate
	- Rap	862.083	872.25	532.889	949	1180	762.182	793.75	838.417	564.25	898.562	1098.64	775.062	- Rap	1319.75	1087.6	949.25	737	573.607	989.875	949.808	356.5	432.9	621.5	936.562	1192.91	802.333
	+ Rap	249.167	172.562	300.444	282.727	251.75	62.636	135	164	155.125	187	112.727	118	+ Rap	4095	3560.2	3654.5	3125.35	2577.14	4033.25	3107.39	2168.08	2221.55	2312.69	3145.25	3187.18	3256.56
	Figure 1d								Figure 1f
	Hras(DN)-Raf			Hras(CA)-Raf					Raf	HRas	Nras	KRas4A	KRas4B	RRas1	RRas2	RRas3	RIT	RIN	RHEB	RalA	RalB	Rap1A	Rap1B	Rap2A	Rap2B	RERG	RagA	RagB	RagC	RagD	GEM	REM	RasL12	DIRas3	RasD1	RasD2	DIRas2
	X (Distance)	CFP	RFP	X (Distance)	CFP	RFP			efficiency	99	99	99	99	99	99	99	99	99	0	0	0	50	43	99	99	0	0	0	0	0	0	0	0	0	0	0	0
	0	0.015983	0.016105	0	0.021734	0.016117			SNR	0.86	0.39	0.63	0.51	0.47	0.62	0.35	0.55	0.66	0	0	0	0.23	0.14	0.49	0.55	0	0	0	0	0	0	0	0	0	0	0	0
	0.1657	0.022722	0.011722	0.1657	0.013923	0.024207			PI	1	0.453488	0.732558	0.593023	0.546512	0.72093	0.406977	0.639535	0.767442	0	0	0	0.135072	0.0707071	0.569767	0.639535	0	0	0	0	0	0	0	0	0	0	0	0
	0.3315	0.022913	0.010212	0.3315	0.019574	0.023033
	0.4972	0.017099	0.010778	0.4972	0.035265	0.034113
	0.6629	0.008956	0.012831	0.6629	0.036643	0.023731			Figure 1g
	0.8286	0.017849	0.018554	0.8286	0.030281	0.032248			Protein interaction index (PI) value
	0.9944	0.030713	0.019642	0.9944	0.038348	0.059459				MRCK	WASP	PAK1	FMNL	DIAPH	DAAM	ROCK
	1.1601	0.02682	0.011783	1.1601	0.052252	0.048719			RhoD	0	0	0	1	0.965719	0.880435	0.258758
	1.3258	0.012729	0.010563	1.3258	0.048304	0.069405			RhoA	0	0	0	0.461953	0.744983	1	1
	1.4916	0.023173	0.014948	1.4916	0.042241	0.079696			RhoB	0	0	0	0	0.655914	0.985915	0.362498
	1.6573	0.023588	0.019681	1.6573	0.048401	0.077754			Rho6	0	0	0	0	0.175916	0	0
	1.823	0.023681	0.022321	1.823	0.072153	0.082354			RhoH	0	0	0	0.056566	0.040518	0	0
	1.9887	0.022799	0.021876	1.9887	0.095328	0.104794			Rho7	0	0	0	0	0.032686	0	0
	2.1545	0.04422	0.022129	2.1545	0.09625	0.115258			RhoG	0	0	0	0.844444	0.563376	0	0
	2.3202	0.038771	0.030342	2.3202	0.107009	0.109225			RhoC	0	0	0	0.477056	1	0.573624	0.405179
	2.4859	0.055622	0.057604	2.4859	0.11963	0.104655			RhoF	0	0	0	0.210101	0.800167	0.173913	0.310713
	2.6517	0.063343	0.083318	2.6517	0.058849	0.098174			RhoJ/TCL	0.329502	0.564516	0.924051	0	0	0	0.127614
	2.8174	0.101777	0.104016	2.8174	0.099789	0.108653			RhoQ/TC10	0.629293	0.919355	0.861111	0	0	0	0.122066
	2.9831	0.136802	0.141365	2.9831	0.085666	0.109507			Cdc42	1	0.935484	1	1	0.870968	0.532609	0.091051
	3.1488	0.182315	0.217396	3.1488	0.03138	0.114476			Rac2	0.4	0.785714	0.929412	0	0.967742	0.690141	0.190845
	3.3146	0.324243	0.284856	3.3146	0.065263	0.107006			Rac1	0.925	1	1	0	1	0.776782	0.896998
	3.4803	0.485435	0.294584	3.4803	0.11321	0.11067			Rac3	0.931034	0.983871	1	0	1	1	0.973111
	3.646	0.618205	0.34288	3.646	0.066619	0.070887
	3.8117	0.832188	0.43674	3.8117	0.122495	0.061662
	3.9775	0.841956	0.372639	3.9775	0.161153	0.072366
	4.1432	0.82897	0.335408	4.1432	0.105676	0.054197
	4.3089	1	0.342251	4.3089	0.124432	0.063776
	4.4747	0.93571	0.413596	4.4747	0.083932	0.077683
	4.6404	0.834783	0.477746	4.6404	0.078761	0.076217
	4.8061	0.790667	0.5747	4.8061	0.083059	0.100837
	4.9718	0.772085	0.606033	4.9718	0.067601	0.08083
	5.1376	0.699044	0.573751	5.1376	0.068488	0.076488
	5.3033	0.687202	0.526828	5.3033	0.059282	0.074629
	5.469	0.741099	0.436415	5.469	0.053459	0.076669
	5.6348	0.742505	0.383164	5.6348	0.064468	0.085129
	5.8005	0.773921	0.340099	5.8005	0.065619	0.104215
	5.9662	0.841895	0.341234	5.9662	0.098209	0.107094
	6.1319	0.972877	0.322779	6.1319	0.113347	0.132837
	6.2977	0.88953	0.313827	6.2977	0.147282	0.130462
	6.4634	0.815569	0.295726	6.4634	0.129842	0.114363
	6.6291	0.752217	0.287434	6.6291	0.073351	0.111307
	6.7949	0.713209	0.294378	6.7949	0.077708	0.120102
	6.9606	0.706924	0.315042	6.9606	0.116819	0.136398
	7.1263	0.64824	0.341522	7.1263	0.091411	0.077225
	7.292	0.622333	0.368714	7.292	0.073617	0.112351
	7.4578	0.700676	0.379919	7.4578	0.08255	0.128417
	7.6235	0.717442	0.346245	7.6235	0.084664	0.097189
	7.7892	0.67426	0.329409	7.7892	0.132599	0.089353
	7.955	0.738022	0.397294	7.955	0.116869	0.081841
	8.1207	0.595857	0.348983	8.1207	0.107982	0.067122
	8.2864	0.57828	0.371761	8.2864	0.092077	0.06352
	8.4521	0.578216	0.39072	8.4521	0.079564	0.087761
	8.6179	0.481605	0.305657	8.6179	0.085998	0.085723
	8.7836	0.410925	0.304537	8.7836	0.119633	0.092027
	8.9493	0.355382	0.295781	8.9493	0.114414	0.114385
	9.115	0.347315	0.281953	9.115	0.084095	0.112661
	9.2808	0.304523	0.269169	9.2808	0.111962	0.086636
	9.4465	0.294102	0.230412	9.4465	0.128532	0.081287
	9.6122	0.303929	0.225996	9.6122	0.146683	0.08251
	9.778	0.256943	0.234783	9.778	0.100206	0.085691
	9.9437	0.315147	0.270318	9.9437	0.072298	0.107625
	10.1094	0.325014	0.365433	10.1094	0.136983	0.092794
	10.2751	0.33411	0.400395	10.2751	0.09801	0.081412
	10.4409	0.330597	0.410374	10.4409	0.128783	0.097584
	10.6066	0.430781	0.337935	10.6066	0.167581	0.114614
	10.7723	0.508457	0.3258	10.7723	0.197601	0.107579
	10.9381	0.529947	0.32626	10.9381	0.238781	0.122731
	11.1038	0.528678	0.324624	11.1038	0.33363	0.130971
	11.2695	0.500575	0.355051	11.2695	0.414471	0.161597
	11.4352	0.512261	0.37558	11.4352	0.699476	0.172529
	11.601	0.477798	0.39008	11.601	0.929722	0.23268
	11.7667	0.348942	0.408865	11.7667	0.998962	0.264295
	11.9324	0.347957	0.386872	11.9324	1	0.456946
	12.0982	0.293873	0.356664	12.0982	1	0.655469
	12.2639	0.221149	0.362103	12.2639	1	0.883281
	12.4296	0.257148	0.318751	12.4296	1	1
	12.5953	0.274525	0.368539	12.5953	1	1
	12.7611	0.216598	0.330608	12.7611	1	1
	12.9268	0.262048	0.341004	12.9268	1	1
	13.0925	0.324047	0.392173	13.0925	1	1
	13.2583	0.400442	0.39656	13.2583	1	1
	13.424	0.418395	0.392645	13.424	1	1
	13.5897	0.405033	0.380961	13.5897	1	1
	13.7554	0.446655	0.33693	13.7554	1	1
	13.9212	0.459476	0.324628	13.9212	1	1
	14.0869	0.55835	0.294044	14.0869	1	1
	14.2526	0.595358	0.350792	14.2526	1	1
	14.4183	0.587248	0.291577	14.4183	1	0.966965
	14.5841	0.455746	0.221758	14.5841	1	0.613106
	14.7498	0.330241	0.210696	14.7498	1	0.345599
	14.9155	0.414932	0.244296	14.9155	0.79919	0.184602
	15.0813	0.486184	0.316839	15.0813	0.499189	0.162677
	15.247	0.494775	0.354238	15.247	0.342279	0.134789
	15.4127	0.498502	0.339553	15.4127	0.291377	0.090312
	15.5784	0.462397	0.326247	15.5784	0.232958	0.0962
	15.7442	0.41605	0.317073	15.7442	0.207204	0.090598
	15.9099	0.363242	0.314504	15.9099	0.192433	0.077888
	16.0756	0.272015	0.330184	16.0756	0.138982	0.103947
	16.2414	0.193906	0.317732	16.2414	0.117089	0.092838
	16.4071	0.186861	0.284983	16.4071	0.101642	0.091229
	16.5728	0.2078	0.268191	16.5728	0.138261	0.092904
	16.7385	0.148294	0.277318	16.7385	0.134	0.092917
	16.9043	0.08303	0.232571	16.9043	0.117908	0.084742
	17.07	0.078074	0.205734	17.07	0.07947	0.078514
	17.2357	0.059236	0.22	17.2357	0.116043	0.085702
	17.4015	0.056739	0.226556	17.4015	0.169443	0.0932
	17.5672	0.05643	0.194129	17.5672	0.114409	0.076032
	17.7329	0.045785	0.196763	17.7329	0.083408	0.074144
	17.8986	0.038582	0.220916	17.8986	0.070769	0.067394
	18.0644	0.066907	0.230042	18.0644	0.08232	0.079988
	18.2301	0.055128	0.209044	18.2301	0.134862	0.094084
	18.3958	0.025594	0.175329	18.3958	0.142742	0.120028
	18.5616	0.026178	0.137261	18.5616	0.120786	0.112941
	18.7273	0.034868	0.144791	18.7273	0.124901	0.110428
	18.893	0.048438	0.147631	18.893	0.145573	0.113436
	19.0587	0.048334	0.114641	19.0587	0.200157	0.157015
	19.2245	0.044921	0.128703	19.2245	0.341079	0.17073
	19.3902	0.041666	0.130043	19.3902	0.491577	0.191435
	19.5559	0.054233	0.132729	19.5559	0.733839	0.267808
	19.7216	0.056228	0.132929	19.7216	1	0.497895
	19.8874	0.03769	0.125506	19.8874	1	0.791813
	20.0531	0.02946	0.149651	20.0531	1	1
	20.2188	0.022497	0.18981	20.2188	1	1
	20.3846	0.016618	0.19271	20.3846	1	1
	20.5503	0.023593	0.1955	20.5503	1	1
	20.716	0.010315	0.17396	20.716	1	1
	20.8817	0.038223	0.227869	20.8817	1	1
	21.0475	0.043855	0.222147	21.0475	1	1
	21.2132	0.038527	0.187807	21.2132	1	1
	21.3789	0.051834	0.172298	21.3789	1	1
	21.5447	0.040097	0.144387	21.5447	1	1
	21.7104	0.027175	0.137925	21.7104	1	1
	21.8761	0.02724	0.16062	21.8761	1	1
	22.0418	0.030849	0.208973	22.0418	1	0.586105
	22.2076	0.048969	0.262833	22.2076	0.956604	0.282882
	22.3733	0.073171	0.245124	22.3733	0.657078	0.163897
	22.539	0.068929	0.221346	22.539	0.389349	0.140708
	22.7048	0.060701	0.252062	22.7048	0.262036	0.101182
	22.8705	0.118018	0.287573	22.8705	0.171529	0.100287
	23.0362	0.106649	0.283352	23.0362	0.122053	0.106261
	23.2019	0.154689	0.254581	23.2019	0.066153	0.085596
	23.3677	0.17228	0.224946	23.3677	0.069567	0.076909
	23.5334	0.194565	0.236175	23.5334	0.051619	0.071938
	23.6991	0.253807	0.25218	23.6991	0.056065	0.060871
	23.8649	0.369942	0.263071	23.8649	0.080578	0.080803
	24.0306	0.453029	0.278782	24.0306	0.096617	0.08878
	24.1963	0.50222	0.314446	24.1963	0.106905	0.061923
	24.362	0.579399	0.373948	24.362	0.08074	0.05247
	24.5278	0.560961	0.393756	24.5278	0.084801	0.088335
	24.6935	0.499464	0.393381	24.6935	0.091288	0.068278
	24.8592	0.521289	0.351862	24.8592	0.059178	0.047138
	25.025	0.424901	0.372787	25.025	0.08534	0.080119
	25.1907	0.345759	0.426368	25.1907	0.092767	0.091136
	25.3564	0.40571	0.45586	25.3564	0.072989	0.077225
	25.5221	0.435952	0.426936	25.5221	0.054858	0.065848
	25.6879	0.375969	0.343803	25.6879	0.073966	0.051974
	25.8536	0.353598	0.320246	25.8536	0.061481	0.070872
	26.0193	0.342728	0.304085	26.0193	0.04378	0.068083
	26.185	0.326938	0.301121	26.185	0.06487	0.061295
	26.3508	0.344316	0.286137	26.3508	0.048207	0.043455
	26.5165	0.421427	0.29047	26.5165	0.043228	0.0382
	26.6822	0.507341	0.335363	26.6822	0.051675	0.027944
	26.848	0.575561	0.372731	26.848	0.030642	0.041046
	27.0137	0.656235	0.377608	27.0137	0.050732	0.02831
	27.1794	0.740335	0.366126	27.1794	0.021192	0.004788
	27.3451	0.625997	0.402842	27.3451	0.007902	0.002306
	27.5109	0.557518	0.582011	27.5109	0.003575	0.002731
	27.6766	0.475836	0.851775	27.6766	0.013958	0
	27.8423	0.40061	1	27.8423	0.011526	0
	28.0081	0.431894	0.818559	28.0081	0.002492	0
	28.1738	0.502279	0.583278	28.1738	0.002673	0.000243
	28.3395	0.471088	0.369881	28.3395	0.002694	0
	28.5052	0.394648	0.227428	28.5052	0.002734	0
	28.671	0.18009	0.135959	28.671	0.002764	0
	28.8367	0.043326	0.067282	28.8367	0.003157	0
	29.0024	0.03537	0.046765	29.0024	0.00571	0
	29.1682	0.02224	0.03126	29.1682	0.003594	0
	29.3339	0.023552	0.020821	29.3339	0.0028	0
	29.4996	0.01747	0.040746	29.4996	0.006028	0
	29.6653	0.047794	0.02281	29.6653	0.00435	0
	29.8311	0.063634	0.002051	29.8311	0.002886	0
	29.9968	0.061885	0	29.9968	0.002898	0
	30.1625	0.032299	0	30.1625	0.002169	0
	30.3283	0.004722	1.74e-05	30.3283	0.002761	0
	30.494	0.004158	0	30.494	0.002921	0
	30.6597	0.002707	0	30.6597	0.002282	0
	30.8254	0.002283	0	30.8254	0.002535	0
				30.9912	0.002193	0
				31.1569	0.002036	0
				31.3226	0.002371	0
				31.4883	0.003175	0

## Sheet: Figure 2
	Figure 2c			Figure 2f			Figure 2g							Figure 2h				Figure 2j
	CF-Tiam1	CF-Fgd1		CF-Tiam1	CF-Fgd1			polar	LP	FP	Combined	n		control	SMIFH2		min	Front (H9)																Back (H9)
	1.216	1.321		3.37061	3.72142		Control	13	2	3	10	15		3.72142	4.11679		0	0	0	0	0	0	0	0	0	0	0	0	0	0	0	0	0	0	0	0	0	0	0	0	0	0	0	0	0	0	0	0	0
	1.227	1.406		4.12529	3.0028		CK-666	15	3	12	3	18		3.0028	3.94968		1	0	2	0	0	0	0	0	0	0	1	1	0	2	0	0	0	0	0	1	0	0	0	0	1	0	0	0	0	0	0	0	0
	1.254	1.491		2.93787	4.14765		SMIFH2	2	15	3	4	22		4.14765	3.52803		2	0	2	0	0	0	0	1	1	0	1	1	0	3	0	1	0	1	0	1	0	0	0	0	3	0	0	0	4	0	0	0	0
	1.28	1.498		4.2817	3.3426		FMNL2/3-/-	1	22	1	9	32		3.3426	3.48583		3	0	3	0	0	1	1	1	1	0	1	1	5	3	0	6	-1	1	-1	1	-1	1	-1	0	3	-1	0	0	13	-1	0	0	0
	1.318	1.669		2.44667	2.36854		Y27632	22	4	13	8	25		2.36854	4.6192		4	1	3	0	2	1	1	1	1	0	1	1	5	3	0	7	-1	1	-1	1	-1	1	-1	0	4	-1	0	0	13	-2	0	1	-1
	1.323	1.679		2.39971	2.44969			polar	LP	FP	Combined			2.44969	2.89907		5	1	3	0	2	6	1	2	2	0	1	2	5	3	0	7	-2	1	-1	1	-1	1	-1	0	4	-6	0	-1	13	-2	0	1	-2
	1.349	1.824		4.00961	2.63143		Control	0.866667	0.133333	0.2	0.666667			2.63143	3.21714		6	1	3	0	2	7	3	2	3	0	1	2	5	3	4	8	-3	1	-1	2	-3	1	-2	0	5	-2	0	-1	13	-2	0	1	-2
	1.37	1.867		3.24915	1.89665		CK-666	0.833333	0.166667	0.666667	0.166667			1.89665	4.24794		7	2	3	0	9	7	3	2	5	1	0	2	5	3	5	8	-2	1	-1	2	-3	2	-2	0	6	-2	0	-1	16	-2	-1	1	-4
	1.421	1.886		1.96952	4.00063		SMIFH2	0.0909091	0.681818	0.136364	0.181818			4.00063	3.468		8	2	4	0	10	7	4	2	5	2	0	3	5	3	5	11	5	1	-2	3	-4	2	-7	0	6	-2	-1	-2	18	-2	-1	1	-5
	1.425	2.188		3.61994	2.19365		FMNL2/3-/-	0.03125	0.6875	0.03125	0.28125			2.19365	3.66974		9	2	5	0	10	7	4	2	5	3	3	3	4	2	5	15	5	1	-4	5	-4	2	-7	-1	8	-2	-1	-2	19	-3	-1	1	-7
	1.449	2.228		3.11212	2.69461		Y27632	0.88	0.16	0.52	0.32			2.69461	3.80815		10	2	6	0	11	7	4	1	6	4	3	3	4	2	5	17	10	0	-10	6	-5	2	-7	-1	8	-1	-1	-2	19	-3	-3	1	-11
	1.463	2.297		4.41905	1.93075									1.93075	2.13129		11	2	6	0	11	7	5	3	6	6	3	3	3	0	5	17	12	0	-11	8	-6	2	-7	-2	9	1	-1	-2	22	-3	-3	1	-16
	1.468	2.429		3.80986	2.58509									2.58509	3.10524		12	1	6	0	12	7	5	3	6	7	3	3	5	-2	5	19	12	1	-11	9	-7	2	-7	-3	9	5	-1	-3	23	-3	-3	1	-18
	1.508	2.642		3.90359	2.82855									2.82855	4.30105		13	1	6	0	12	4	5	3	6	9	4	2	5	-3	5	19	14	1	-12	9	-8	3	-8	-3	9	8	-1	1	24	-3	-3	0	-19
	1.525	2.656		4.16209	2.31417									2.31417	5.19721		14	1	6	0	12	5	5	3	6	10	6	2	8	-3	6	19	15	1	-11	9	-8	3	-8	-3	9	9	-1	1	24	-3	-3	0	-20
	1.527	2.968		3.14404	2.31536									2.31536	2.99349		15	3	7	0	14	5	6	3	7	11	6	2	8	-4	7	19	16	1	-11	9	-10	3	-8	-4	10	10	-1	1	24	-3	-3	0	-21
	1.535	3.043		5.0636	2.97921									2.97921	4.30755		16	3	7	0	16	5	7	3	7	11	6	1	8	-4	7	19	17	1	-11	9	-10	3	-8	-4	10	10	-1	1	24	-3	-3	-1	-22
	1.547	3.058			2.18938									2.18938	2.12544		17	3	7	0	17	5	7	3	7	12	8	1	11	-4	7	18	18	1	-11	9	-10	3	-8	-4	10	10	-1	1	24	-3	-4	-1	-23
	1.564	3.059			2.11924									2.11924	4.1427		18	5	7	0	18	5	7	3	8	12	8	0	12	-6	7	18	19	1	-11	8	-10	3	-8	-6	10	10	-1	-2	24	-3	-4	-1	-23
	1.57	3.167			4.18772									4.18772	3.13406		19	5	7	0	18	5	7	2	8	12	9	-2	12	-5	7	18	20	1	-11	3	-11	3	-8	-5	10	10	-1	-2	23	-6	-4	-2	-28
	1.585	3.255			1.87219									1.87219	2.82544		20	5	7	0	18	4	7	2	8	12	9	-1	12	-5	7	19	22	0	-11	3	-11	3	-8	-5	10	10	-1	-2	20	-7	-4	-2	-28
	1.636	3.689													4.10134		21	5	8	0	18	4	7	1	9	12	10	-1	12	-5	7	20	22	0	-11	3	-11	4	-8	-5	10	9	-1	-2	17	-7	-4	-2	-28
	1.731	3.903													3.305		22	6	8	0	18	4	7	1	9	12	10	-1	12	-5	7	20	22	0	-13	3	-11	4	-8	-5	10	8	-1	-3	10	-8	-4	-2	-28
	1.792	3.971													4.45298		23	6	8	0	17	5	6	0	9	14	13	-1	12	-5	7	20	22	0	-18	3	-11	4	-8	-5	10	8	-2	-3	9	-9	-9	-2	-28
	1.819	4.057													3.9211		24	6	9	0	17	5	6	0	9	15	13	-1	12	-5	7	20	22	0	-12	3	-11	4	-8	-6	10	7	-2	-4	7	-10	-9	-2	-28
	1.855	4.369													4.9456		25	6	9	0	17	5	6	0	9	18	13	0	14	-5	7	20	22	0	-12	3	-12	4	-8	-7	9	6	-2	-5	6	-12	-9	-2	-28
	1.87	4.778													2.70718		26	6	9	0	17	5	6	0	9	18	14	0	19	-3	7	19	22	0	-12	3	-13	4	-8	-7	8	4	-3	-5	5	-15	-9	-2	-24
	1.919	4.94															27	6	9	2	17	5	6	0	8	19	17	0	19	-2	7	18	22	0	-12	1	-15	4	-8	-7	7	4	-3	-5	6	-16	-2	-2	-24
	1.978	5.543															28	6	9	2	17	5	6	0	7	19	17	0	19	-2	7	18	22	0	-12	2	-22	4	-8	-7	6	2	-3	-4	6	-18	-2	-2	-24
	2.012	5.548															29	6	9	2	17	9	6	0	6	19	19	0	19	-2	7	18	22	0	-12	2	-22	4	-8	-7	2	1	-3	-3	6	-19	-2	-2	-24
	2.018	5.624															30	6	9	2	17	9	6	0	5	19	19	0	19	-1	7	18	23	0	-12	2	-22	3	-7	-7	0	1	-3	-1	6	-19	-2	-2	-24
	2.133	6.522															31	6	8	2	17	9	6	0	5	19	19	0	18	0	6	22	23	0	-13	2	-22	3	-6	-16	-1	0	-5	1	7	-18	-2	-3	-25
	2.502																32	6	8	2	17	9	5	0	5	18	20	0	18	0	6	23	23	0	-13	2	-22	3	-6	-11	-3	1	-5	1	8	-18	0	-3	-31
	2.518																33	7	8	7	17	9	5	0	5	18	20	1	18	1	5	24	23	0	-13	2	-23	-3	-6	-10	-4	2	-5	3	8	-18	0	-3	-31
																	34	7	8	8	17	12	5	0	6	18	20	1	17	2	5	24	23	0	-13	2	-26	3	-3	-10	-4	3	-5	3	9	-18	0	-3	-31
																	35	7	8	8	17	12	5	4	6	18	20	1	19	5	5	24	23	0	-13	-3	-26	3	-3	-9	-6	5	-8	3	9	-18	0	-3	-31
																	36	7	8	8	17	12	5	4	8	18	20	1	19	6	4	24	23	0	-13	-5	-26	3	-3	-8	-6	7	-10	4	11	-18	0	-3	-31
																	37	8	8	8	17	12	5	4	8	18	19	1	19	6	4	24	23	0	-13	-7	-27	3	-3	-8	-6	7	-13	4	11	-18	-11	-3	-31
																	38	9	8	8	17	12	5	4	8	18	18	2	19	6	4	23	23	0	-13	-12	-28	3	-3	-8	-7	7	-13	4	11	-19	-11	-4	-31
																	39	9	8	6	17	12	5	4	8	18	17	3	19	6	8	23	23	0	-13	-14	-29	3	-3	-8	-7	7	-13	5	11	-20	-12	-4	-55
																	40	9	8	10	17	12	5	4	8	18	16	3	18	6	12	22	23	0	-14	-10	-30	3	-4	-8	-7	7	-13	5	11	-20	-12	-4	-56
																	41	9	8	10	17	12	5	4	8	18	16	3	18	5	12	25	23	1	-14	-10	-31	3	-4	-9	-7	8	-13	5	11	-26	-3	-4	-56
																	42	9	8	10	18	12	5	4	8	18	15	3	24	4	12	26	23	1	-15	-10	-35	3	-4	-10	-8	8	-13	5	11	-30	-3	-4	-56
																	43	11	8	10	19	12	6	4	9	17	15	3	25	4	12	26	23	1	-15	-9	-36	3	-4	-10	-8	8	-13	5	11	-32	-3	-4	-57
																	44	12	8	10	19	11	6	4	9	17	15	3	25	6	12	26	23	1	-14	-9	-37	3	-4	-12	-10	8	-13	4	10	-32	-3	-3	-57
																	45	13	8	10	19	11	6	5	9	18	15	3	25	6	9	26	24	1	-14	-9	-36	2	-4	-10	-10	8	-13	3	13	-32	-2	-3	-57
																	46	13	8	10	19	11	7	5	10	18	16	3	25	6	6	26	24	1	-14	-9	-36	2	-4	-10	-11	7	-13	2	13	-32	-2	-3	-59
																	47	14	8	9	19	11	7	5	10	18	16	3	25	8	5	26	24	1	-14	-9	-36	2	-5	-9	-11	7	-13	1	13	-32	-2	-3	-59
																	48	15	8	10	19	11	7	5	10	18	16	4	23	9	4	26	27	1	-14	-9	-36	2	-5	-9	-11	7	-13	0	13	-35	-2	-3	-59
																	49	15	8	11	19	11	7	5	10	18	16	4	22	9	3	26	27	1	-15	-9	-36	2	-5	-9	-13	7	-14	-5	13	-33	-2	-3	-59
																	50	15	8	11	19	13	8	5	10	17	16	4	22	9	2	26	28	1	-19	-9	-36	2	-9	-9	-14	7	-14	-11	13	-33	-2	-3	-60
																	51	16	8	11	20	13	9	5	10	17	21	4	22	9	1	26	28	1	-17	-9	-36	1	-9	-9	-16	6	-14	-11	13	-33	-2	-3	-61
																	52	17	8	11	20	14	10	5	10	17	21	4	22	13	0	26	28	1	-17	-9	-37	1	-9	-6	-16	6	-14	-11	13	-33	-2	-3	-61
																	53	18	9	11	21	14	11	4	10	17	22	4	21	14	-1	26	30	1	-17	-9	-37	-4	-9	-6	-18	5	-14	-11	12	-33	-6	-3	-61
																	54	18	9	13	22	14	11	4	10	17	22	4	21	14	-2	26	30	1	-17	-9	-37	1	-9	-6	-18	5	-14	-11	12	-34	-6	-3	-61
																	55	18	9	13	22	14	11	4	10	20	22	4	20	14	-2	26	30	1	-17	-10	-38	1	-9	-6	-21	5	-14	-11	13	-35	-6	-3	-61
																	56	18	9	13	22	14	11	4	10	20	24	5	19	14	-2	26	30	1	-17	-14	-38	1	-6	-6	-21	3	-15	-11	13	-35	-2	-3	-61
																	57	19	9	13	22	13	11	4	10	20	24	5	17	14	-2	26	30	1	-17	-13	-38	1	-6	-6	-21	3	-15	-11	13	-36	-2	-3	-61
																	58	19	11	13	22	12	11	3	12	20	24	5	17	13	0	29	30	2	-17	-13	-38	1	-6	-7	-22	2	-15	-11	13	-36	-2	-3	-61
																	59	19	11	13	23	11	11	2	12	20	26	5	16	12	0	30	31	2	-15	-13	-38	1	-6	-7	-22	0	-16	-10	13	-37	-2	-3	-61
																	60	19	11	12	23	12	11	1	12	21	26	5	14	12	0	30	33	2	-15	-13	-38	1	-6	-7	-23	-3	-16	-10	13	-38	-2	-4	-62
																	61	19	11	11	23	12	11	0	12	21	27	5	13	8	0	30	33	2	-15	-13	-38	1	-6	-7	-23	-4	-17	-10	13	-37	-2	-4	-62
																	62	19	11	9	24	12	11	-1	13	22	29	5	10	8	0	30	33	2	-15	-13	-38	1	-6	-7	-23	-5	-19	-10	14	-37	-3	-4	-63
																	63	19	11	10	24	12	12	-1	13	22	30	5	8	8	2	30	33	1	-15	-13	-38	1	-11	-7	-23	-6	-19	-10	14	-37	-4	-4	-62
																	64	19	11	13	24	12	12	-2	13	22	30	5	8	7	2	30	33	1	-15	-13	-38	1	-6	-7	-26	-8	-19	-10	14	-37	-4	-4	-62
																	65	19	11	13	24	13	12	-2	13	22	32	5	6	6	2	32	32	1	-15	-13	-38	1	-6	-7	-24	-9	-19	-10	14	-37	-5	-4	-62
																	66	20	11	14	24	15	14	-1	13	22	32	5	4	5	2	32	32	1	-15	-13	-38	1	-6	-7	-24	-9	-19	-10	14	-37	-6	-4	-61
																	67	22	10	16	24	15	14	1	12	24	32	5	3	5	2	34	32	1	-17	-15	-38	0	-6	-7	-24	-9	-20	-10	17	-38	-10	-4	-61
																	68	22	10	16	25	15	14	2	12	24	32	5	2	6	2	34	32	1	-17	-15	-38	0	-6	-7	-24	-10	-20	-10	17	-38	-10	-5	-61
																	69	22	10	16	25	15	14	2	11	24	32	5	1	6	2	34	32	1	-17	-15	-38	0	-6	-8	-22	-11	-20	-10	17	-39	-12	-5	-59
																	70	23	11	16	27	15	15	2	11	26	32	5	1	6	2	34	33	1	-15	-15	-38	-1	-6	-8	-22	-11	-20	-10	18	-42	-13	-7	-59
																	71	23	13	16	27	14	15	2	11	26	31	5	1	6	2	34	33	1	-15	-15	-39	-1	-7	-8	-22	-11	-20	-10	18	-42	-13	-6	-59
																	72	23	13	15	27	13	15	2	11	26	31	5	1	6	2	34	33	1	-15	-15	-39	-1	-7	-9	-22	-11	-20	-10	18	-42	-15	-6	-59
																	73	24	13	13	29	14	15	3	11	26	31	5	1	6	3	33	35	1	-15	-15	-39	-1	-7	-9	-22	-11	-20	-10	18	-42	-17	-6	-59
																	74	25	13	13	30	14	16	3	12	27	31	5	0	6	3	33	35	1	-15	-16	-39	-1	-7	-9	-22	-11	-19	-10	18	-42	-18	-6	-59
																	75	25	13	17	30	14	16	3	12	27	29	5	-1	6	3	33	35	1	-15	-16	-39	-2	-7	-10	-23	-11	-19	-10	18	-42	-18	-6	-60
																	76	27	13	18	30	14	16	3	13	27	29	5	-1	6	3	34	35	0	-15	-16	-39	-2	-7	-10	-20	-11	-19	-10	17	-39	-19	-6	-60
																	77	27	13	19	30	14	16	3	13	27	29	6	-1	6	3	34	35	0	-15	-16	-39	-2	-7	-10	-20	-12	-19	-10	17	-37	-19	-6	-60
																	78	28	14	20	30	14	16	3	14	27	29	6	-2	6	3	34	35	0	-15	-17	-39	-2	-7	-10	-20	-12	-19	-10	15	-37	-19	-5	-60
																	79	28	14	20	30	14	16	2	14	27	28	6	-3	6	5	34	34	-1	-15	-20	-39	-2	-7	-10	-20	-12	-19	-14	9	-37	-19	-5	-61
																	80	28	14	20	30	14	16	3	15	28	28	6	-8	6	5	34	33	-1	-15	-20	-39	-3	-7	-10	-20	-12	-19	-16	8	-37	-19	-5	-49
																	81	28	14	20	30	14	16	3	16	28	28	6	-8	11	5	34	33	-2	-15	-21	-39	-3	-7	-10	-22	-12	-23	-17	5	-37	-19	-5	-49
																	82	28	14	20	30	14	17	3	17	28	28	6	-8	12	5	34	33	-1	-15	-21	-39	-3	-8	-10	-23	-13	-23	-17	2	-37	-19	-5	-46
																	83	28	14	19	30	14	17	3	17	28	32	6	-6	12	5	34	33	-1	-17	-21	-39	-4	-8	-10	-23	-13	-23	-18	1	-38	-19	-5	-46
																	84	28	14	19	30	14	18	3	17	30	32	6	-5	12	5	34	33	-1	-17	-25	-39	-4	-8	-10	-23	-15	-23	-21	-1	-39	-19	-5	-46
																	85	29	16	19	31	14	18	3	17	30	33	7	-5	14	5	34	33	-1	-19	-25	-39	-5	-8	-10	-24	-16	-23	-20	-2	-39	-19	-5	-46
																	86	29	17	19	31	14	18	3	17	31	33	8	-5	14	5	34	36	-1	-19	-25	-39	-5	-8	-10	-25	-16	-23	-20	-3	-39	-19	-5	-46
																	87	29	17	19	31	15	18	3	17	31	34	8	-5	15	4	34	36	-2	-19	-25	-39	-5	-8	-10	-25	-17	-23	-20	-4	-39	-19	-5	-46
																	88	29	17	19	31	15	18	3	17	31	34	8	-5	15	5	36	36	-1	-19	-25	-40	-6	-8	-10	-25	-18	-21	-20	-5	-40	-23	-5	-46
																	89	29	17	19	31	15	18	3	17	32	34	8	-5	15	5	36	36	-1	-19	-25	-40	-6	-9	-12	-26	-19	-19	-20	-7	-39	-19	-7	-46
																	90	29	18	19	31	15	18	3	17	33	34	9	-6	15	5	37	36	-1	-21	-26	-40	-6	-9	-12	-26	-20	-19	-20	-8	-39	-19	-8	-47
																	91	29	18	19	32	15	18	2	17	35	37	9	-4	15	5	39	36	-1	-21	-26	-41	-6	-9	-13	-26	-20	-19	-21	-9	-39	-19	-8	-47
																	92	27	18	19	32	15	18	2	16	35	40	9	-4	15	5	39	36	-1	-21	-26	-41	-6	-9	-13	-27	-20	-19	-21	-13	-39	-19	-8	-47
																	93	31	18	18	32	15	18	2	16	35	41	9	-1	15	5	39	36	-1	-17	-26	-41	-7	-9	-12	-27	-20	-19	-21	-14	-39	-15	-8	-47
																	94	31	18	17	32	15	17	2	17	35	41	9	-1	14	5	39	36	-1	-17	-26	-41	-7	-9	-12	-27	-21	-19	-21	-14	-40	-15	-12	-47
																	95	31	18	18	32	15	17	2	17	36	41	9	-1	14	4	39	36	-2	-17	-27	-41	-7	-9	-12	-27	-22	-22	-21	-13	-42	-14	-13	-47
																	96	31	18	18	32	15	17	2	17	36	41	9	-1	14	3	39	36	-1	-17	-27	-41	-7	-9	-12	-27	-22	-21	-21	-3	-42	-14	-15	-47
																	97	32	18	18	32	15	17	2	17	36	41	9	-1	16	4	38	35	-1	-17	-27	-41	-6	-9	-12	-28	-23	-21	-21	-3	-45	-14	-15	-47
																	98	32	18	19	32	15	17	2	17	39	39	9	-1	16	5	37	36	-1	-17	-27	-41	-6	-10	-12	-28	-24	-21	-21	-2	-45	-14	-16	-47
																	99	32	17	19	32	15	20	2	16	41	49	9	-2	16	5	37	36	-1	-21	-27	-42	-5	-10	-12	-28	-25	-21	-19	-1	-48	-14	-16	-47
																	100	32	17	21	32	15	20	1	18	41	51	9	-2	16	5	37	36	-1	-18	-27	-42	-5	-11	-12	-29	-26	-21	-19	-1	-50	-15	-16	-47
																	101	32	18	21	32	15	20	1	18	41	52	9	-3	16	5	37	37	-1	-18	-28	-42	-5	-11	-12	-29	-27	-21	-19	-1	-50	-15	-16	-48
																	102	32	18	21	32	15	20	1	18	43	52	8	-3	16	5	37	37	-1	-18	-26	-44	-5	-12	-13	-29	-28	-21	-19	-1	-52	-16	-16	-48
																	103	32	18	21	32	15	20	2	18	43	53	8	-3	16	5	37	37	-1	-18	-26	-45	-5	-12	-16	-29	-29	-21	-19	-1	-53	-16	-16	-50
																	104	32	18	21	32	15	20	2	18	43	53	8	-3	16	5	39	39	-1	-18	-26	-45	-5	-13	-17	-29	-29	-21	-19	-1	-53	-17	-16	-50
																	105	31	18	19	32	14	19	3	18	43	53	8	-2	15	5	39	40	-2	-18	-26	-45	-5	-13	-18	-29	-37	-22	-19	-2	-53	-17	-16	-51
																	106	32	18	19	32	16	18	3	18	44	53	8	0	18	4	39	40	-2	-18	-18	-45	-6	-13	-20	-29	-37	-22	-19	-3	-54	-18	-16	-52
																	107	32	18	17	33	16	18	3	18	44	53	8	0	21	5	41	40	-2	-18	-18	-45	-6	-13	-20	-31	-37	-23	-19	-10	-53	-16	-16	-53
																	108	32	18	17	33	16	18	3	20	45	53	8	3	21	5	41	42	-2	-18	-18	-46	-6	-13	-21	-31	-41	-23	-19	-13	-53	-16	-16	-53
																	109	32	19	20	33	16	17	3	20	46	51	8	3	24	5	41	42	-2	-22	-18	-46	-7	-14	-21	-31	-44	-23	-19	-13	-49	-16	-16	-53
																	110	33	19	20	33	16	18	3	20	46	50	8	6	30	5	41	42	-2	-20	-18	-46	-7	-14	-21	-31	-44	-24	-19	-10	-49	-16	-16	-54
																	111	33	19	21	34	16	19	4	20	46	49	8	6	32	7	41	42	-2	-20	-26	-46	-7	-14	-21	-31	-44	-24	-19	-8	-49	-16	-16	-54
																	112	34	19	22	34	16	20	4	20	46	48	8	6	33	7	41	42	-2	-20	-26	-46	-7	-14	-21	-36	-46	-26	-19	-4	-49	-14	-17	-55
																	113	34	20	22	34	16	20	4	20	46	40	8	6	33	7	41	41	-2	-20	-26	-46	-7	-14	-22	-32	-46	-26	-19	-4	-49	-14	-18	-55
																	114	34	20	22	36	16	20	4	20	47	40	8	9	33	7	42	39	-2	-20	-27	-46	-7	-14	-22	-32	-46	-26	-21	-4	-49	-14	-19	-55
																	115	34	20	22	37	16	20	4	21	47	40	8	9	33	7	42	38	-3	-25	-27	-46	-7	-15	-24	-32	-49	-26	-19	-4	-49	-14	-19	-55
																	116	34	20	22	38	16	20	4	21	47	42	8	9	33	7	42	37	-3	-25	-28	-46	-7	-15	-26	-32	-49	-26	-19	-4	-49	-14	-20	-55
																	117	34	20	22	40	16	20	3	21	47	51	18	9	33	7	42	36	-3	-25	-29	-47	-8	-15	-25	-32	-49	-27	-19	-5	-50	-15	-20	-55
																	118	33	20	20	40	16	20	3	23	48	51	18	11	31	8	42	35	-3	-25	-29	-47	-9	-16	-25	-32	-49	-27	-19	-5	-51	-21	-20	-56
																	119	33	20	19	44	16	20	3	23	48	51	18	11	31	8	42	36	-3	-25	-27	-47	-10	-16	-25	-34	-49	-27	-19	-5	-51	-19	-20	-56
																	120	32	20	17	44	16	20	3	23	49	51	18	12	31	9	42	36	-3	-26	-24	-46	-11	-16	-25	-34	-49	-27	-19	-5	-52	-19	-20	-56
																	121	32	20	17	44	16	20	3	24	50	51	18	12	31	9	41	36	-3	-27	-23	-46	-13	-16	-25	-35	-49	-30	-19	-6	-53	-19	-20	-57
																	122	32	20	17	44	16	21	3	24	50	44	18	12	31	9	41	37	-3	-31	-23	-46	-16	-16	-28	-35	-45	-31	-19	-5	-53	-19	-20	-57
																	123	32	20	17	44	16	22	3	24	50	44	18	12	31	9	41	37	-3	-31	-23	-46	-18	-17	-28	-35	-45	-31	-18	-3	-53	-19	-20	-57
																	124	32	20	17	43	16	22	4	25	50	44	18	13	31	9	40	40	-3	-32	-23	-46	-18	-17	-28	-37	-41	-33	-18	-3	-53	-19	-21	-57
																	125	33	20	23	43	15	22	4	25	52	44	19	13	31	8	40	40	-3	-33	-23	-46	-18	-17	-28	-37	-41	-32	-17	-3	-53	-19	-21	-57
																	126	33	21	23	43	15	22	4	25	52	44	20	15	31	8	40	42	-4	-34	-25	-46	-18	-21	-28	-38	-41	-32	-17	-3	-54	-19	-21	-57
																	127	33	21	23	43	15	22	4	26	52	43	20	15	33	8	40	44	-4	-34	-25	-46	-18	-21	-28	-39	-41	-32	-17	-3	-55	-19	-21	-57
																	128	33	21	23	43	15	21	4	26	54	43	20	19	33	8	40	44	-5	-34	-25	-48	-18	-21	-29	-39	-41	-26	-17	-3	-56	-19	-22	-57
																	129	33	21	23	43	16	21	3	26	54	43	24	20	34	10	40	44	-6	-35	-26	-48	-18	-21	-28	-39	-41	-26	-16	-3	-56	-19	-22	-57
																	130	33	21	23	43	17	21	3	27	54	43	26	20	35	10	42	44	-6	-35	-26	-48	-17	-23	-27	-40	-42	-26	-16	-3	-57	-19	-23	-57
																	131	33	21	23	43	17	21	3	27	54	43	26	21	35	10	42	44	-7	-36	-26	-49	-17	-23	-27	-40	-42	-20	-16	-3	-58	-20	-23	-57
																	132	33	21	16	43	17	22	3	27	55	43	26	21	35	10	43	44	-7	-35	-19	-49	-17	-23	-27	-40	-48	-20	-16	-3	-59	-20	-23	-57
																	133	33	21	16	44	17	22	3	27	55	43	26	21	37	10	43	44	-7	-34	-18	-49	-17	-23	-27	-40	-48	-20	-16	-5	-60	-20	-23	-58
																	134	33	24	14	44	17	22	3	27	55	43	26	21	37	10	46	43	-7	-33	-18	-49	-17	-23	-27	-41	-48	-20	-16	-8	-63	-19	-24	-58
																	135	33	24	14	44	17	22	3	26	55	44	25	21	37	10	46	41	-7	-33	-17	-49	-17	-24	-28	-42	-48	-20	-16	-10	-63	-19	-24	-58
																	136	33	24	13	44	16	22	3	26	55	44	24	21	37	9	46	40	-8	-33	-15	-50	-18	-24	-27	-42	-49	-20	-16	-17	-63	-19	-25	-58
																	137	33	24	13	44	15	22	4	26	55	45	26	20	37	9	46	38	-8	-33	-15	-50	-19	-24	-27	-42	-50	-20	-15	-20	-64	-18	-25	-58
																	138	33	24	13	43	15	22	4	26	58	45	26	22	37	8	46	37	-9	-33	-15	-50	-20	-24	-27	-45	-46	-20	-15	-24	-65	-18	-25	-58
																	139	33	25	12	43	14	22	5	26	58	45	26	22	37	8	46	37	-9	-33	-15	-51	-21	-24	-27	-45	-46	-20	-15	-25	-65	-18	-26	-58
																	140	33	25	12	44	14	22	5	26	58	48	26	25	37	9	46	39	-10	-35	-15	-51	-14	-25	-27	-45	-46	-20	-15	-25	-65	-18	-26	-58
																	141	33	25	12	44	13	22	5	26	58	48	26	25	37	9	46	40	-10	-35	-15	-51	-14	-25	-27	-46	-46	-18	-15	-26	-65	-18	-26	-58
																	142	34	25	12	44	14	22	5	26	61	48	25	27	37	9	46	40	-10	-37	-16	-52	-14	-25	-27	-47	-46	-18	-15	-26	-66	-18	-27	-58
																	143	34	25	12	44	14	23	5	29	61	53	25	30	37	9	45	40	-10	-37	-15	-53	-14	-25	-29	-47	-47	-18	-15	-28	-66	-18	-27	-58
																	144	34	25	12	44	14	24	5	29	61	53	25	30	37	9	45	42	-10	-36	-13	-53	-14	-25	-28	-45	-48	-18	-15	-28	-66	-19	-27	-69
																	145	35	25	12	45	14	24	5	29	61	53	25	30	37	9	45	44	-10	-36	-13	-53	-15	-25	-28	-45	-48	-18	-15	-28	-66	-19	-27	-69
																	146	35	25	12	45	14	24	5	29	61	53	25	31	35	9	48	44	-10	-36	-10	-54	-17	-25	-28	-45	-49	-18	-15	-28	-66	-19	-29	-68
																	147	35	25	11	45	14	24	4	29	61	53	25	31	35	9	48	44	-10	-36	-10	-53	-19	-25	-28	-45	-50	-19	-15	-32	-66	-20	-30	-68
																	148	35	25	11	45	14	24	4	29	61	53	25	31	34	9	48	44	-10	-36	-10	-53	-20	-25	-28	-45	-50	-19	-15	-32	-66	-20	-30	-68
																	149	35	27	9	46	14	23	4	29	62	53	25	31	34	9	48	44	-10	-36	-10	-53	-21	-26	-28	-45	-50	-19	-14	-32	-67	-20	-31	-68
																	150	35	27	9	46	14	23	4	30	62	53	25	31	34	9	49	44	-10	-36	-10	-53	-23	-26	-29	-43	-50	-23	-14	-32	-68	-21	-31	-57
																	151	35	27	8	46	14	23	3	30	62	53	25	31	34	9	49	44	-10	-36	-10	-53	-26	-26	-29	-42	-50	-23	-14	-32	-68	-21	-32	-57
																	152	36	28	8	46	14	24	4	30	62	53	25	31	34	9	49	43	-10	-35	-11	-53	-28	-26	-30	-42	-50	-23	-14	-32	-69	-21	-32	-57
																	153	36	28	7	46	14	25	4	30	62	53	25	34	34	9	50	42	-11	-35	-12	-53	-29	-27	-30	-42	-50	-23	-14	-32	-69	-21	-33	-57
																	154	36	28	7	47	13	25	4	30	61	52	25	34	34	9	51	40	-11	-35	-10	-53	-29	-27	-30	-42	-50	-23	-14	-41	-71	-22	-33	-57
																	155	36	28	6	48	13	25	4	29	63	53	25	38	34	9	51	39	-12	-35	-9	-53	-31	-27	-32	-42	-50	-23	-14	-42	-72	-21	-33	-57
																	156	36	28	6	49	13	26	4	29	63	53	25	38	34	9	51	38	-12	-35	-9	-53	-29	-27	-32	-42	-50	-23	-14	-42	-73	-21	-33	-59
																	157	37	28	6	49	14	26	4	29	63	53	25	40	34	9	51	40	-12	-36	-9	-54	-29	-27	-32	-42	-50	-27	-13	-44	-73	-20	-33	-60
																	158	38	29	6	49	14	26	4	29	63	53	25	40	34	9	51	43	-13	-36	-9	-54	-27	-27	-33	-43	-50	-27	-13	-45	-73	-20	-35	-66
																	159	38	29	6	50	14	27	4	29	63	53	25	40	34	10	51	47	-13	-36	-9	-54	-27	-27	-33	-44	-51	-27	-13	-46	-70	-20	-35	-66
																	160	38	29	5	50	14	27	4	29	63	53	25	40	35	10	52	47	-13	-36	-9	-54	-27	-27	-33	-45	-51	-27	-13	-46	-64	-20	-37	-66
																	161	38	29	4	50	14	27	4	29	63	52	25	40	35	10	52	47	-14	-36	-9	-54	-27	-27	-33	-45	-51	-27	-13	-46	-62	-20	-37	-66
																	162	38	29	2	50	13	27	4	31	63	52	25	40	35	10	52	48	-15	-36	-12	-54	-27	-27	-34	-45	-52	-27	-13	-46	-58	-21	-37	-67
																	163	35	29	2	50	14	27	3	32	65	52	26	40	36	10	52	49	-15	-36	-7	-54	-29	-27	-34	-46	-52	-27	-13	-46	-57	-21	-38	-71
																	164	38	29	1	51	14	27	4	33	66	52	26	39	38	10	53	50	-15	-36	-7	-54	-30	-28	-35	-47	-52	-27	-13	-48	-53	-21	-38	-79
																	165	38	29	3	51	15	27	4	33	66	52	26	39	38	10	53	50	-15	-36	-7	-54	-31	-28	-36	-47	-52	-27	-13	-50	-49	-21	-38	-78
																	166	38	29	4	51	15	27	4	33	66	52	28	38	39	9	53	50	-15	-37	-4	-54	-32	-31	-37	-47	-53	-27	-13	-50	-46	-21	-39	-65
																	167	38	29	4	51	15	27	4	33	67	52	28	43	39	10	54	50	-16	-37	-4	-54	-32	-31	-37	-48	-54	-27	-13	-50	-42	-22	-40	-57
																	168	38	29	4	51	15	27	4	33	67	52	29	44	39	11	56	50	-17	-37	-3	-60	-33	-31	-37	-48	-55	-29	-13	-52	-37	-22	-40	-57
																	169	38	29	4	51	15	27	4	35	67	52	29	45	39	11	56	50	-18	-37	-2	-60	-33	-31	-38	-49	-62	-29	-13	-52	-32	-22	-42	-53
																	170	38	28	4	51	15	27	4	35	67	51	29	46	39	11	56	49	-18	-36	-2	-61	-33	-33	-39	-53	-62	-30	-13	-52	-32	-22	-46	-53
																	171	38	28	4	52	15	27	4	35	67	51	30	46	40	11	56	45	-19	-36	-2	-61	-33	-33	-40	-50	-62	-31	-13	-54	-32	-23	-45	-53
																	172	38	28	2	52	15	29	4	36	68	51	30	46	40	11	56	42	-19	-36	-2	-61	-33	-33	-40	-50	-67	-31	-13	-54	-32	-24	-45	-53
																	173	38	28	2	52	14	29	4	36	68	51	30	46	40	11	55	39	-19	-36	-2	-62	-33	-33	-40	-50	-68	-38	-13	-55	-32	-24	-45	-53
																	174	38	28	0	52	14	29	4	36	68	51	30	46	40	11	55	38	-19	-36	-3	-63	-31	-33	-40	-50	-65	-38	-13	-56	-32	-25	-45	-55
																	175	38	28	0	53	14	31	4	36	68	51	31	44	40	11	54	38	-20	-37	-2	-63	-30	-33	-40	-50	-65	-38	-13	-56	-33	-25	-45	-58
																	176	37	28	0	53	14	31	4	36	69	51	31	43	40	11	54	38	-22	-37	0	-63	-30	-33	-40	-51	-65	-37	-14	-56	-34	-25	-45	-66
																	177	37	28	0	53	14	31	4	37	69	52	31	46	40	11	54	38	-23	-37	0	-63	-30	-33	-40	-51	-64	-35	-14	-56	-36	-25	-46	-66
																	178	37	28	0	53	17	31	6	37	69	52	31	46	40	10	54	36	-24	-37	0	-63	-30	-34	-38	-52	-64	-34	-17	-58	-38	-25	-46	-66
																	179	37	30	0	53	19	31	6	37	70	52	31	46	40	10	58	41	-24	-37	0	-63	-30	-34	-38	-55	-64	-33	-21	-59	-41	-26	-47	-66
																	180	37	31	3	53	19	31	6	37	70	52	31	50	39	10	58	42	-24	-37	0	-63	-31	-34	-38	-53	-64	-32	-23	-60	-43	-24	-47	-66
																	181	37	34	3	53	19	31	6	37	70	52	32	50	37	9	58	42	-24	-37	0	-63	-33	-34	-38	-53	-64	-32	-25	-62	-46	-23	-47	-66
																	182	37	34	3	53	19	31	6	37	71	52	32	55	36	9	58	42	-24	-39	-1	-63	-36	-34	-38	-53	-64	-32	-28	-62	-49	-23	-49	-66
																	183	37	34	3	54	19	31	7	36	71	51	32	55	36	9	59	45	-23	-38	-3	-63	-35	-34	-38	-53	-65	-32	-30	-63	-53	-23	-50	-66
																	184	37	34	3	54	19	32	7	38	73	51	32	59	35	9	59	48	-22	-38	-3	-63	-35	-34	-39	-53	-66	-32	-33	-63	-56	-23	-51	-66
[truncated: 30 more columns]

## Sheet: Figure 3
	Figure 3b			Figure 3c							Figure 3d			Figure 3f					Figure 3h								Figure 3i			Figure 3j
	no Rap	Rap		Tiam	LP width	arc	LP	FP	n		- Y27632	+ Y27632		FA numbers		FA size			Distance	+ Rap			+ Rap, Y27632				iRFP	MLC		PDL	FN
	1.33288	1.58621		con	5.08	25	24	1	25		4.20088	2.44969		Control	+Y27632	Control	+Y27632			Mean	SD	n	Mean	SD	n		10.0439	8.49603		4.20088	3.06738
	1.70297	1.64889		CK-666	2.89	2	4	16	20		5.05346	1.91786		50	30	1.449	0.853		0	1	0	7	1	0	11		6.40023	6.63627		5.05346	4.76921
	1.73742	1.75		IPA-3	3.69	11	14	2	16		5.29128	2.99769		59	26	1.124	0.655		0.41	1.06008	0.278832	7	1.02408	0.281736	11		4.61984	7.50614		5.29128	5.10759
	1.74792	1.77033		SMIFH2	4.54	18	19	3	22		5.19981	2.47065		86	37	1.163	0.887		0.82	1.10281	0.656431	7	1.13627	0.405772	11		7.25439	8.30861		5.19981	2.58446
	1.83046	1.79407		Y27632	2.55	2	5	25	30		4.52278	2.3342		52	34	0.647	1.373		1.23	0.874525	0.407414	7	1.29093	0.609564	11		6.00211	6.10232		4.52278	4.8995
	1.87854	1.80205		ROCK1,2,-/-	2.14	0	2	16	18		7.58598	2.17961		21	10	1.337	0.527		1.64	0.943528	0.603389	7	1.16743	0.471542	11		5.89921	8.73769		7.58598	3.69405
	1.97722	1.92998		con	1	1	0.96	0.04			7.41526	4.06839		15	39	1.605	0.534		2.05	0.891389	0.677305	7	1.04093	0.259322	11		5.66381	7.23468		7.41526	2.5339
	2.0444	2.34147		CK-666	0.568898	0.1	0.2	0.8			3.55463	1.95652		46	33	1.045	0.419		2.46	0.765425	0.40731	7	1.08903	0.523041	11		7.34868	10.0743		3.55463	3.75217
	2.05259	2.34503		IPA-3	0.726378	0.6875	0.875	0.125			3.17306	1.45036		48	38	0.663	0.348		2.87	0.782282	0.414294	7	1.18812	0.824846	11		7.45083	16.168		3.17306	2.87123
	2.116	2.3539		SMIFH2	0.893701	0.818182	0.863636	0.136364			4.49164	2.00878		30	24	1.071	0.592		3.28	0.591554	0.277337	7	1.07165	0.577891	11		6.25464	8.74029		4.49164
	2.1305	2.58826		Y27632	0.501969	0.0666667	0.166667	0.833333			4.50493	1.89859		35	28	1.359	0.42		3.69	0.598069	0.436414	7	0.762256	0.433593	11		6.99684	7.29423		4.50493
	2.17936	2.60809		ROCK1,2,-/-	0.42126	0	0.111111	0.888889			4.08439	2.89571		52	26	2.234	0.339		4.1	0.608494	0.73969	7	0.570112	0.326791	11		9.79993	9.2916		4.08439
	2.25688	2.62346									4.06847	2.84706		88	26	1.232	0.711		4.51	0.598506	0.596328	7	0.415233	0.299792	11		6.61625	11.7667		4.06847
	2.29765	2.76072									3.79204	3.04267		35	36	0.985	0.434		4.92	0.377186	0.267057	7	0.420701	0.311667	11		5.34387	7.4988		3.79204
	2.35239	2.76846									4.675	3.8047		42	15	0.989	0.605		5.33	0.356971	0.194652	7	0.380131	0.258854	11		4.90217	6.3244		4.675
	2.45768	2.83327									6.34517	1.78573		53	24	1.174	0.679		5.74	0.360283	0.120595	7	0.348621	0.193098	11		6.88049	9.8279		6.34517
	2.527	2.89274									6.389	2.14722		39	20	1.302	0.857		6.15	0.39776	0.229682	7	0.390906	0.268847	11		3.7744	9.85448		6.389
	2.59819	2.97554									5.45243	3.19278		62		1.928			6.56	0.778246	0.371245	7	0.503615	0.220904	11		7.0521	13.3334		5.45243
	2.61191	3.09564									6.8868	2.10264		105		1.284			6.97	1.13727	0.635985	7	0.548948	0.35896	11		5.20853	8.25726		6.8868
	2.67216	3.10527									5.56909	2.87957		50		1.52			7.38	0.593059	0.119425	7	0.431321	0.183811	11		5.20853	8.13264		5.56909
	2.83053	3.13217									4.4745	2.16755							7.79	0.183928	0.229335	7	0.270257	0.283187	11		7.34787	11.2415		4.4745
	2.8564	3.40343										3.54795							8.2	0.020623	0.044418	7	0.051478	0.057742	11		6.03363
	2.88436	3.71665																	8.61	0	0	7	0	0	11		6.80472
	2.89375	3.84519																	9.02	0	0	7	0	0	11		9.43595
	2.91897	3.85323																	9.43	0	0	7	0	0	11		7.6819
	2.919	4.13952																									7.77164
	3.03135	4.21226
	3.18065	4.22557
	3.41848	4.34879
	3.50443	4.76762
	4.18164	4.8634
	4.40309	4.92496
		4.95322
		5.12202
		5.34449
		5.59954
		6.27487
		6.45237

## Sheet: FIgure 4
	Figure 4a					Figure 4f				Figure 4g							Figure 4i					Figure 4j
	PI	Rac1	Rac1F37WQ61L	Rac1F37AQ61L		Rac1	Rac1F37W			Rac1			Rac1F37W				H9	Rac1-/-	Rac1	Rac1F37W		H9	Rac1-/-	Rac1	Rac1F37W
	DIAPH	1	1	0		379.764	294.041		size	Mean	SD	n	Mean	SD	n		0.186201	0.530311	0.312543	0.69386		0.20527	0.250045	0.363548	0.397575
	WASP	1	1	0		352.912	359.673		0-2	37	20.2536	30	22.6562	14.7071	32		0.631123	0.398809	0.132464	0.68742		0.501841	0.158956	0.211503	0.16902
	DAAM	0.835629	1	0		223.44	312.176		2-4	38.2667	30.1467	30	18.3125	10.0849	32		0.339463	0.49258	0.299396	0.862748		0.915525	0.260245	0.211156	0.23375
	MRCK	1	0.566667	0		556.601	148.142		4-6	9.2	10.1043	30	4.5	2.94027	32		0.666197	0.064304	0.965234	0.427108		0.543432	0.101772	0.408502	0.14173
	ROCK	1	0.104259	0		345.494	234.84										0.527842	0.675422	0.822899	0.772076		0.457974	0.169294	0.452548	0.406748
	PAK	1	1	0.904762		387.486	253.691										0.604965	0.893307	0.394738	0.821604		0.631698	0.134929	0.30038	0.345397
	FMNL	0	0	0		383.765	200.761										0.51359	0.827325	0.85892	0.916401		0.516398	0.1979	0.372242	0.501984
						147.662	139.368										0.82888	0.502602	0.612627	0.439899		0.223886	0.293536	0.322671	0.215692
						318.915	452.584										0.357332	0.740562	0.685708	0.297601		0.371074	0.108297	0.754592	0.478988
						548.946	324.143										0.623768	0.622488	0.546895	0.931635		0.452743	0.156359	0.532806	0.299223
						337.327	170.598										0.644956	0.292609	0.410567	0.829863		0.444725	0.097532	0.293739	0.24569
						397.297	188.13										0.12886	0.570272	0.481333	0.196793		0.585292	0.171902	0.213542	0.302475
						374.165	208.707										0.138935	0.367743	0.551097	0.952885		0.670929	0.150376	0.130857	0.512725
						260.501	119.862										0.149295	0.821784	0.534305	0.785853		0.365164	0.319369	0.54498	0.310748
						660.243	310.885										0.492021	0.734163	0.337688	0.5625		0.380579	0.201975	0.70717	0.374452
						495.166	187.289										0.722124	0.119482	0.414637	0.260566		0.590778	0.210033	0.285478	0.100276
						505.21	176.629										0.493683	0.11635	0.66269	0.691706		0.545666	0.132354	0.188213	0.264331
						405.345	168.255										0.718127	0.49311	0.578597	0.84113		0.755947	0.142987	0.244177	0.288731
						563.335	303.348										0.757952	0.519371	0.481016	0.92622		0.640511	0.105712	0.111726	0.158947
						543.591	245.82										0.553689	0.533272	0.412118	0.621401		0.502081	0.12155	0.134201	0.331609
						594.125	127.768										0.32917	0.557334	0.578147	0.819793		0.488815	0.11906	0.368594	0.143729
						393.538	384.044										0.765639	0.072371	0.796965	0.948481		0.280784	0.514881	0.297904	0.298331
						419.877	182.766										0.614998	0.620023	0.768176	0.493577		0.607639	0.156783	0.246631	0.158558
						252.743	305.419										0.227716	0.49601	0.95118	0.920959		0.39839	0.1341	0.642823	0.314402
						358.221	147.768										0.644855	0.284683	0.257651	0.839766		0.173036	0.159537	0.487467	0.544431
						481.347	262.76										0.289343	0.763203	0.258051	0.253656		0.324192	0.211412	0.234361	0.525631
						583.399	238.238										0.567052	0.841684	0.527665	0.794645		0.667623	0.204137	0.423064	0.170407
						615.007	210.977										0.697342	0.536835	0.660687	0.732439		0.683086	0.397126	0.231479	0.722777
						448.389	191.051										0.733945	0.804273	0.20522	0.581559		0.539134	0.209892	0.262215	0.121413
						335.113	257.15										0.494057	0.824912	0.200167	0.877271		0.332096	0.366161	0.431856	0.155488
						446.276	359.788										0.454697	0.212249	0.481116	0.856891		0.470281	0.072783	0.744005	0.192331
						428.818	303.468										0.307423	0.360291	0.534569	0.754719		0.283113	0.104029	0.248789	0.18333
						510.162	791.165										0.741452	0.387525	0.11773	0.801518		0.821316	0.170479	0.467128	0.2811
						345.313	205.99										0.471271	0.496177	0.932193	0.760406		0.661773	0.094072	0.530445	0.401171
						587.263	433.366										0.335753	0.079396	0.198399	0.04874		0.309936	0.151552	0.715078	0.442825
						381.251	323.633										0.758803	0.350558	0.824254	0.769693		0.246414	0.12755	0.598046	0.110745
						518.454	124.269										0.620631	0.721944	0.913628	0.37556		0.548442	0.288327	0.702368	0.127601
						528.575	225.487											0.725985	0.135346	0.705042			0.186306	0.492527	0.218944
						608.24	163.684											0.206646	0.799796	0.337309			0.121124	0.220001	0.143821
						532.887	265.802											0.453036	0.826211	0.592807			0.110151	0.210745	0.096142
						564.618	203.496											0.717367	0.840144	0.779829			0.099164	0.492677	0.224587
						524.981	323.697											0.631285	0.453183	0.075085			0.160796	0.364162	0.321557
						1007.12	494.336											0.552447	0.896032	0.775623			0.127967	0.181167	0.213378
						781.822	285.413											0.835274	0.515318	0.189894			0.243017	0.349093	0.549526
						427.111	215.761											0.892938	0.321208	0.318879			0.192345	0.522441	0.466376
						551.353	286.898											0.781683	0.130872	0.598746			0.160219	0.346843	0.304141
						508.52	210.959											0.682423	0.668885	0.8919			0.143485	0.794108	0.22967
						487.849	191.418											0.876102	0.778999	0.779179			0.189293	0.341864	0.220445
						327.763	258.417											0.034534	0.398352	0.707669			0.135173	0.441037	0.13663
						289.283	233.79											0.195102	0.512968	0.616085			0.113772	0.758831	0.208265
						209.523	349.633											0.577633	0.78301	0.599692			0.082644	0.338328	0.308564
						237.44	333.467											0.746914	0.185945	0.146956			0.483786	0.360059	0.210525
						268.428	158.499											0.87454	0.130945	0.832936			0.28239	0.41736	0.326205
						318.253	296.883											0.770898	0.488466	0.102865			0.31143	0.440512	0.308166
						642.71	326.24											0.78554	0.265864	0.808519			0.208758	0.308851	0.40286
							258.718											0.440101	0.559913	0.181553			0.131879	0.293304	0.125173
							313.94											0.543356	0.833939	0.820188			0.183165	0.596016	0.181516
							109.704											0.775881	0.780809	0.694815			0.243178	0.809202	0.113282
							253.509											0.507836	0.586986	0.715618			0.25757	0.288088	0.187347
							370.884											0.596466	0.619772	0.539256			0.138038	0.496791	0.124613
							113.849											0.778584	0.737891	0.937148			0.249345	0.313925	0.298237
							412.565											0.072462	0.342444	0.425657			0.272805	0.929714	0.178858
							257.654											0.306514	0.289438	0.40958			0.220966	0.720978	0.090313
																			0.156393	0.747376				0.653163	0.496527
																			0.6385	0.709307				0.352593	0.431896
																			0.878282	0.783714				0.556557	0.214572
																			0.654898	0.898747				0.212718	0.35152
																			0.442502	0.228131				0.23194	0.291865
																			0.571624	0.621433				0.245651	0.364909
																			0.271316	0.878114				0.369747	0.409644
																			0.816091	0.728986				0.28721	0.562818
																			0.849879	0.312295				0.335515	0.116742
																			0.791128	0.706				0.584587	0.141446
																			0.296479	0.784268				0.40836	0.215024
																			0.662911	0.08121				0.2024	0.128086
																			0.268882	0.403198				0.318654	0.396139
																			0.677799	0.81733				0.56971	0.137513
																			0.116374	0.906995				0.463741	0.237557
																			0.575976	0.910061				0.995981	0.226723
																			0.533007	0.934182				0.35633	0.207353
																			0.601506	0.430431				0.484187	0.209348
																			0.313948	0.814413				0.392814	0.561687
																			0.302854	0.842962				0.5321	0.258819
																			0.146071	0.581719				0.534915	0.291533
																				0.176612					0.213929
																				0.230741					0.49243
																				0.480789					0.47076
																				0.641286					0.131849
																				0.771385					0.143301
																				0.685902					0.19007
																				0.487916					0.081267
																				0.794325					0.141692
																				0.348679					0.119224
																				0.75994					0.20127
																				0.395714					0.422917
																				0.334481					0.209042
																				0.848645					0.497488
																				0.902748					0.35576
																				0.554832					0.126759

## Sheet: FIgure 5
	Figure 5b
	Rac1	Rac1F37W
	69.178	37.283
	61.167	15.884
	93.27	55.93
	82.9	15.09
	112.982	9.084
	118.541	97.148
	106.599	57.729
	46.68	54.024
	100.874	41.82
	53.8	27.586
	90.844	74.042

## Sheet: Figure 6
	Figure 6a									Figure 6b									Figure 6c							Figure 6j			Figure 6l							Figure 6m			Figure 6m
	Cell speed									YAP ratio									FA numbers / cell							Control	Y27632		Rac1			Rac1F37W				Protrusion numbers			Protrusion width
	PDL		1 FN		5 FN		10 FN			PDL		1 FN		5 FN		10 FN			1 FN		5 FN		10 FN			0.0931286	0.402518		Mean	SD	n	Mean	SD	n		Rac1	Rac1F37W		Rac1	Rac1F37W
	Rac1	Rac1F37W	Rac1	Rac1F37W	Rac1	Rac1F37W	Rac1	Rac1F37W		Rac1	Rac1F37W	Rac1	Rac1F37W	Rac1	Rac1F37W	Rac1	Rac1F37W		Rac1	Rac1F37W	Rac1	Rac1F37W	Rac1	Rac1F37W		0.315356	0.427438		1.24735	0.134838	15	1.22824	0.205494	17		1	1		25.841	37.761
	0.358786	0.462951	0.523786	0.364485	0.447929	0.395916	0.185941	0.163938		2.03414	3.54004	1.93948	1.27514	1.34776	1.36417	1.10188	1.16922		114	36	70	64	43	39		0.0522116	0.384007									1	5		21.776	7.691
	0.366715	0.273012	0.482396	0.464303	0.308543	0.501208	0.258078	0.113553		1.13965	1.57518	1.46254	4.91281	1.3295	2.68422	2.24204	0.645061		49	71	119	43	53	25		0.0560046	0.508935									4	5		20.342	5.218
	0.19002	0.422251	0.450998	0.308125	0.579331	0.531139	0.122109	0.190539		1.95625	3.44191	5.09285	3.03116	1.22794	2.52492	0.916743	1.52808		103	64	29	58	22	40		-0.00490606	0.305816									1	3		12.109	4.642
	0.660688	0.404754	0.728518	0.252836	0.432941	0.325819	0.376648	0.151244		3.41863	3.11373	0.965192	4.32779	1.10555	1.71369	1.13299	1.04367		27	26	162	41	45	56		-0.0326915	0.40021									1	4		6.274	4.4
	0.310261	0.191637	0.37679	0.412933	0.873389	0.264416	0.524192	0.153383		1.34242	4.12495	4.39725	2.26669	0.91384	0.960834	1.55087	1.58879		125	137	38	52	29	26		0.179238	0.441021									3	3		6.813	2.335
	0.314441	0.436733	0.624064	0.23715	0.309104	0.535485	0.544272	0.18692		0.412493	5.75784	3.15826	3.76238	0.822668	1.5969	1.39569	1.8171		69	37	32	53	87	45		-0.029503	0.136833									2	5		33.55	6.141
	0.471892	0.274743	0.589276	0.154917	0.61085	0.320665	0.529348	0.259155		1.92397	2.80301	1.20425	1.93204	0.689314	2.62005	1.74192	1.39506		175	30	51	30	21	46		0.0302679	0.084647									1	5		35.44	3.416
	0.178942	0.289354	0.38152	0.154917	0.775651	0.321385	0.492195	0.378792		2.55824	2.36554	4.31234	1.9925	2.89337	2.76954	2.18292	2.07255		145	83	75	82	89	20												1	1		17.445	2.161
	0.652465	0.240178	0.43058	0.300821	0.455643	0.346557	0.330594	0.26419		1.43854	1.06317	3.52107	4.93339	0.923736	1.495	1.62353	1.29586		97	68	77	32	129	15												1	3		12.438	2.653
	0.26318	0.118126	0.37146	0.193807	0.345064	0.208093	0.228478	0.178896		1.09695	1.5309	2.38384	1.59905	0.553847	2.05715	3.04594	1.83665		90	134	116	99	50	90												2	4		11.635	3.587
	0.507602	0.707735	0.255812	0.818165	0.771781	0.313281	0.659484	0.146847		3.51563	1.51988	2.96056	0.823693	2.16766	1.86904	2.58143	0.925855		57	39	50	29	107	54												1	1		57.316	4.269
	0.34938	0.330109	0.514218	0.337998	1.11861	0.324113	0.33511	0.296231		2.4851	3.23947	4.49482	2.30034	1.22979	1.43628	2.26764	0.904346		23	22	168	87	40	93												1	1		22.639	15.978
	0.268346	0.478121	0.500162	0.494608	0.520498	0.186375	0.315373	0.290876		1.60027	3.48874	2.39678	0.62617	2.30048	1.58023	1.53196	1.71219		74	27	83	30	24	23												3	3		42.002	3.73
	0.298494	0.316484	0.540291	0.584926	0.520601	0.381024	0.348822	0.264381		2.15187	2.07506	2.28231	0.798686	0.785461	2.83269	3.37735	1.1417		141	34	65	55	70	69													2		29.835	3.712
	0.345149	0.290961	0.425292	0.623588	0.970434	0.340085	0.276251	0.245455		1.15271	2.16582	3.70417	2.02727	1.89397	1.59666	1.73206	1.97552		109	30	51	35	27	37													1		42.002	1.89
	0.134695	0.295944	0.31758	0.505024	0.619235	0.570764	0.292898	0.459038		3.333	2.47947	3.03609	1.01992	2.56245	2.20936	2.62786	1.88472		57	39	158	31	39	12															26.191	4.434
	0.562472	0.498955	0.280323	0.401424	0.767733	0.335802	0.316435	0.268359		3.29258	2.53423	3.88688	0.579113	2.20189	1.91037	3.22738	1.76745		108	29	68	110	37	19															30.789	3.632
	0.580294	0.234215	0.709117	0.219441	0.662382	0.652522	0.193368	0.473807		1.4341	0.94976	3.41524	1.02498	2.43548	1.38806	2.93476	1.21534		190	92	68	70	70	32															37.707	8.715
	0.16864	0.631511	0.854817	0.232485	0.534174	0.198436	0.351305	0.286161		1.76344	1.7574	2.01065	1.51901	0.741884	1.76732	3.20223	3.74948		77	35	64	37	158	15															18.897	3.793
	0.496571	0.304547	0.44577	0.290516	0.578165	0.340016	0.47113	0.351271		2.23783	3.95071	1.87464	0.955607	1.74219	3.25334	1.5701	2.7058		28	115	144	28	34	52															17.816	1.884
	0.264365	0.214944	0.471859	0.356926	0.415493	0.409363	0.235541	0.202998		1.89213	2.21496	5.95789	0.746035	1.19306	2.61195	2.36733	2.70769		43	71	97	13	33	72															8.732	8.618
	0.374351	0.570906	0.470632	0.423421	0.522748	0.391744	0.305949	0.592611		1.44875	3.85202	3.14781	2.42922	1.6245	2.01261	1.7868	3.60238		189	52	37	35	42	44															16.443	10.69
	0.259775	0.234244	0.681468	0.34644	0.430882	0.233738	0.187873	0.220836		3.19254	1.76402	1.71147	3.611	1.54636	1.60605	1.09777	2.57387		70	25	88	36	27	26																2.161
	0.427733	0.435596	0.322914	0.414834	0.275921	0.209524	0.508617	0.284291		0.836506	0.900075	11.2319	3.22009	1.73795	1.79368	1.9021	1.92501		111	77	178	29	70	50																2.121
	0.475596	0.426307	0.797485	0.373124	0.24654	0.250023	0.355893	0.167118		2.91717	3.7297	2.50612	2.94789	0.779456	2.20074	1.73252	1.87198		86	33	28	36	70	52																36.512
	0.19674	0.046056	0.224257	0.372305	0.891516	0.292816	0.335324	0.235096		3.55944	1.8416	3.08737	3.28839	1.42834	2.24075	2.56206	3.1128		72	33	69	58	74	36																24.134
	0.486851	0.265773	0.780856	0.381602	0.349424	0.250576	0.168488	0.276182		2.01258	5.2076	1.64247	2.98339	0.911918	2.12823	1.05327	1.66189		29		80	55	113	33																7.005
	0.225886	0.129973	0.29931	0.217801	0.840028	0.138648	0.18097	0.138637		2.49298	3.11508	3.45784	1.90258	0.94323	0.177621	2.07114	1.58425		69		65	41	76	59																4.099
	0.477382	0.220425	0.675097	0.302263	0.559165	0.562557	0.803882	0.232531		1.0522	1.93304	2.67472	3.09904	2.1417	2.33732	2.62762	1.44811		57		50	37	94	41																4.898
	0.232471	0.367017	0.478767	0.724527	0.490937	0.2832	0.707557	0.311165		2.76498	2.9852	2.24597	2.35004	3.01012	1.96871	1.61928	2.41426		81			37	122	49																5.617
	0.38068	0.643387	0.406911	0.388066	0.39029	0.262854	0.779619	0.285063		2.63842	2.29183	1.88202	2.55732	0.658162	2.51659	3.03428	3.65389		39			113	111	55																43.409
	0.30767	0.371336	0.523538	0.624981	0.99703	0.34479	0.369528	0.175439		2.26395	4.49442	2.7116	2.28161	2.27499	2.75449	1.42197	1.80564					33	89	65																13.362
	0.311173	0.507935	0.884673	0.405756	0.919602	0.757723	0.258217	0.239958		2.37283	1.85532	5.1821	2.45715	1.69676	1.3412	2.27327	2.69674						60																	13.987
	0.249183	0.323423	0.715248	0.345777	0.673147	0.343165	0.533916	0.112194		0.973642	2.6344	3.39514	3.0587	1.02401	1.82962	2.95333	3.0778						34																	8.503
	0.409412			0.254383	0.8015	0.249098	0.489405	0.302663		2.39736	2.47528	3.02581	1.69268	1.11725	1.64634	2.56528	1.71559						70																	4.674
	0.327804			0.243216	0.326055	0.23622	0.368538	0.756664		1.2624	0.605707	2.58502	2.67963	1.39653	3.03005	1.58447	1.49901						73																	7.973
	0.545628			0.186253	0.714341	0.164595	0.184579	0.222807		3.39694	3.53554	4.83115	3.54607	1.06728	3.46999	3.17453	1.43313						39																	9.26
	0.47795			0.293673	0.781724	0.22351	0.365064	0.231343		1.9045	3.12826	3.66113	2.6272	1.13753	1.87202	2.42903	1.46096																							4.181
	0.233458			0.379696	0.714808	0.340979	0.572389	0.263353		3.91297	4.20885	3.5158	3.61125	1.94044	3.1453	2.86138	0.914513																							38.617
	0.352697			0.468986	0.385263	0.349181	0.156369	0.304448		4.30925	1.78292	1.66475	5.77072	1.30621	2.24802	0.692825	1.37035																							35.293
	0.376379			0.242776	1.09371	0.480748	0.930034	0.263603		2.61217	1.01026	5.28653	2.33406	0.98106	2.09104	2.11693	2.2218																							9.212
	0.479286			0.434767	0.423261	0.252304	0.871371	0.572862		3.85972	3.03881	4.57988	2.12495	2.02862	3.04373	1.5107	1.32774																							6.786
	0.309765			0.366379	0.361445	0.171177	0.284337	0.214693		3.21061	1.03692	6.21126	2.04711	1.86207	0.801126	1.43788	1.8069																							7.683
	0.351543			0.274365	0.396983	0.51893	0.403814	0.305867		4.40087	3.21813	5.12112	1.5374	0.544114	1.70915	1.12868	2.68492																							11.831
	0.335981			0.162042	0.567618	0.188379	0.300137	0.1729		0.992777	6.21658	5.5307	5.17547	1.69251	2.18611	1.89289	1.83895																							7.159
				0.384545	0.365999	0.252539	0.507981	0.379507			1.6602	2.9918	3.91404	3.70245	3.25375	2.76229	2.63519																							32.468
					1.37348	0.321542	0.602077	0.305745			3.4405	4.41125	2.37929	0.810945	1.57207	0.82915	1.83438
					0.480745	0.160993	0.453657	0.508682			3.46228	2.58209	4.75683		2.51087	1.11784	3.32725
					0.416495	0.327967	0.309303	0.251911			2.82618	5.56756	0.939168		1.59825	2.67145	2.42346
					0.343718	0.222678	0.673119	0.637572			2.44854	2.84141	1.99895		4.67248	1.262	3.42226
						0.54016	0.635831	0.358791			1.15945	2.59228	1.32372		3.27191	1.99071	1.64446
						0.52957	0.790616	0.331687			1.90428	8.17123	2.04699		1.58831	1.64902	1.21235
						0.316363	0.476385	0.164848			2.09303	8.35627	3.29843		1.5752	1.64211	3.12231
						0.437725	0.494724	0.129952			2.0833	3.21247	2.67048		1.12146	2.41256	2.2096
						0.333834	0.239261	0.080249			2.04096	2.47993	3.0773		2.91598	1.66492	1.72357
						0.469779	0.594035	0.170738			1.65398	4.16386	1.5087		0.860342	3.79984	3.02386
						0.161613		0.369466			1.35382	3.29599	1.69088		1.3301	1.36061	2.5706
						0.656177		0.310028			3.34925	2.82838			1.06955	2.84466	3.05967
						0.23174		0.099861			3.90053				2.11264	1.19189	1.39921
						0.167723		0.232236			1.77287				1.56957	3.71681	1.21163
						0.273069		0.708647							2.40309	2.73193	2.83786
						0.237827		0.26923							2.30417	1.6251	2.09704
						0.573921		0.27785							1.45881	1.6868	1.94343
						0.281294		0.191255							2.306	0.986646	2.188
						0.525212		0.27536							2.93541	2.27608	2.29266
						0.175894		0.307195							1.10063	2.02143	0.818276
						0.163882		0.246737							1.75101	2.17564
						0.16585		0.739616							1.54853	1.77229
						0.107219		0.368525								1.13888
						0.39511		0.197842								1.64514
						0.488069		0.347329								1.09793
						0.629719		0.356487								1.74338
						0.186264		0.382057								1.24732
								0.240325								2.17913
								0.16617								2.83049
								0.185713								1.8168
								0.123013								1.14166
								0.405798								0.720862
								0.309726								1.90772
								0.360982								2.65439
								0.273743								2.95635
																2.51367
																1.28328
																3.06545
																1.92316
																2.00464
																2.12407
																1.67904
																1.62261
																1.99212
